# Supplementary material for: Micro and macroevolution of sea anemone venom phenotype
Source: Nat Commun. 2023 Jan 16;14:249. doi: 10.1038/s41467-023-35794-9 (PMC9842752; doi:10.1038/s41467-023-35794-9)
Supplement: Supplementary file 4 — Supplementary Data 1-19 [file 41467_2023_35794_MOESM4_ESM.xlsx]

## Sheet: Supplementary Table 1
Code	Species	Bioproject ID	Citation	BUSCO completeness (%)
ABUD	Anthopleura buddemeieri	PRJNA313244	van der Burg et al., 2016	92
ADIA	Aiptasia diaphana	PRJNA317913	Sorek et al., 2018	97.6
ADOW	Anthopleura dowii	PRJNA329297	Ramírez-Carreto et al., 2019	88.6
AEQU	Actinia equina	PRJNA394213	Waldron et al., 2018	91
APLU	Actinodendron plumosum	PRJNA507679	NA	96.1
ASUL	Anemonia sulcata	PRJNA279590	Macrander et al., 2016	93.3
AVER	Aulactinia veratra	PRJNA313244	van der Burg et al., 2016	93.8
CADH	Cryptodendrum adhaesivum	PRJNA715506	Ashwood et al., 2021	95.3
CGIG	Condylactis gigantea	PRJEB21970	NA	98.1
CPOL	Calliactis polypus	PRJNA313244	van der Burg et al., 2016	95.7
DLIN	Diadumene lineata	PRJNA507679	NA	95.1
ECAR	Edwardsiella carnea	PRJNA430035	Dnyansagar et al., 2018	97.9
EELE	Edwardsiella elegans	in house	NA	98
EQUA	Entacmaea quadricolor	PRJEB21970	NA	98.3
HHEM	Heterodactyla hemprichii	PRJNA715506	Ashwood et al., 2021	94.8
MDOR	Macrodactyla_doreensis	PRJNA715506	Ashwood et al., 2021	95.1
MGRI	Megalactis griffithsi	PRJNA280517	Macrander et al., 2016	89
MSEN	Metridium senile	PRJNA430035	Dnyansagar et al., 2018	97.2
NANN	Nemanthus annamensis	PRJNA313244	van der Burg et al., 2016	97.4
NVEC	Nematostella vectensis	PRJNA213177	Schwaiger et al., 2014	90
OSPP	Oulactis sp. MM-2018	PRJEB27893	Mitchell et al., 2020	95.2
PSEM	Phyllodiscus semoni	PRJNA715506	Ashwood et al., 2021	98.1
ATEN	Actinia tenebrosa	PRJNA313244	van der Burg et al., 2016	94.3
SCAL	Scolanthus callimorphus	PRJNA430035	Dnyansagar et al., 2018	96.8
SHAD	Stichodactyla haddoni	PRJNA381121	Madio et al., 2017	83.1
SHEL	Stichodactyla helianthus	PRJNA464282	Rivera-de-Torre et al., 2018	91.7
SMER	Stichodactyla mertensii	PRJNA507679	NA	95.9
TPRO	Triactis producta	PRJNA507679	NA	92.8
TSPP	Telmatactis sp	PRJNA313244	van der Burg et al., 2016	72.8

## Sheet: Supplementary Table 2
species	Actinoporin	NEP3	NEP6	NaTx	KTx1	KTx3	KTx5	KTx2	Family	Tissue
ABUD	0.0364465	0.00444913	0.00920697	0.141555	0.0414041	0.157844	0.168704	0.440391	ACT	Multiple tissue types
ADIA	0.0762672	0.0612661	0.0840945	0.746865	0.0131317	0.00740178	0	0.0109735	MET	Multiple tissue types
ADOW	0	0.000922704	0.00301862	0.0831206	0.277256	0.486163	0.0759519	0.0735679	ACT	Tentacle
AEQU	0.215837	0.00165405	0.000865878	0.151295	0.022857	0.555505	0.0155525	0.0364335	ACT	Multiple tissue types
APLU	0	0.00318954	0.021742	0.12705	0.0812269	0.637429	0.00289716	0.126465	ACT	Multiple tissue types
ASUL	0.000398671	0.00154485	0.0656645	0.180764	0.0872093	0.451927	0.0252658	0.187226	ACT	Multiple tissue types
AVER	0.00881938	0.0169726	0.00836642	0.0140684	0.139938	0.328369	0	0.483467	ACT	Multiple tissue types
CADH	0.351657	0.00276907	0.000471655	0.300901	0.136354	0.146137	0.0285808	0.03313	ACT	Multiple tissue types
CGIG	0.374646	0.00742831	0	0	0.098856	0.443325	0.0717863	0.00395764	ACT	Multiple tissue types
CPOL	0	0.0489345	0	0.788097	0.0493002	0.03077	0.000170673	0.0827278	MET	Multiple tissue types
DLIN	0	0	0.00571574	0.393515	0.249369	0.102085	0.184428	0.0648872	MET	Multiple tissue types
ECAR	0	0.611476	0.357392	0.0227558	0.00837638	0	0	0	EDW	Multiple tissue types
EELE	0	0.0368415	0.0369538	0.120521	0.801752	0.00393126	0	0	EDW	Tentacle
EQUA	0.73374	0.0270864	0	0.00464576	0.00253028	0.0574913	0.15078	0.0237266	ACT	Multiple tissue types
HHEM	0	0.0146142	0	0.000576565	0.411459	0.494487	0	0.078863	ACT	Multiple tissue types
MDOR	0.37741	0.0103074	0.000613535	0.00331309	0.443242	0.105994	0.00375483	0.0553654	ACT	Tentacle
MGRI	0	9.47562e-05	0	0.405632	0.0190991	0.549188	0	0.0259859	ACT	Multiple tissue types
MSEN	0	0.00751084	0.0273292	0.0189593	0.838808	0	0.106333	0.00105871	MET	Multiple tissue types
NANN	0	0.00188555	0	0.980496	0	0.000809349	0	0.0168086	MET	Multiple tissue types
NVEC	0	0.0963312	0.024474	0.868733	0	0	0.0104622	0	EDW	Multiple tissue types
OSPP	0.415038	0.00633202	0	0.0468019	0.198464	0.285797	0.0281729	0.0193937	ACT	Tentacle
PSEM	0.811882	0.0694276	0.0748049	0.0192108	0.00468343	0.0188205	0.00117086	0	MET	Tentacle
ATEN	0.392745	0.0112151	0.0028641	0.0922804	0.0618054	0.362306	0.0440195	0.0327654	ACT	Multiple tissue types
SCAL	0	0.0439952	0	0	0.164328	0.694174	0	0.097503	EDW	Multiple tissue types
SHAD	0.0308183	0.000276598	0.00205211	0.0730667	0.0237712	0.856791	0.00612584	0.007098	ACT	Tentacle
SHEL	0	0.000677661	0	0.0426908	0.279678	0.669337	0	0.00761616	ACT	Multiple tissue types
SMER	0.00239618	0.0103417	0.0018769	0.248764	0.182979	0.362874	0.0598481	0.13092	ACT	Multiple tissue types
TPRO	0.0711227	0.0380116	0.186349	0.573352	0.0833517	0.0144806	0.00379674	0.0295351	MET	Multiple tissue types
TSPP	0	0.193237	0	0	0.738527	0.0682367	0	0	MET	Multiple tissue types

## Sheet: Supplementary Table 3
Toxin family	Actinoporin	NEP3	NEP6	NaTx	KTx	KTx3	KTx5	KTx2
Actinoporin	1.09
NEP3	NS	0.72	0.45
NEP6	NS	0.45	0.42
NaTx	NS	NS	NS	2.97
KTx I	NS	NS	NS	NS	2.14
KTx3	NS	NS	NS	NS	NS	2.1
KTx5	NS	NS	NS	NS	NS	NS	0.34
KTx2	NS	NS	NS	NS	NS	NS	NS	1.19

## Sheet: Supplementary Table 4
Toxin family	Phylogenetic Signal (λ)	BM	OU	EB	Pulsed
Actinoporin	0.35	0.12	0.04	0.04	0.33*
NEP3	0.9	0	0	0	0.99*
NEP6	0.87	0.04	0.01	0.01	0.68*
NaTx	0.57	0.13	0	0	0.36*
KTx I	0.63	0.12	0.04	0.04	0.34*
KTx3	0.66	0.12	0	0.05	0.35*
KTx5	0.84	0.13	0.05	0.05	0.35*
KTx2	0.63	0	0	0	1*

## Sheet: Supplementary Table 5
	post.mean	l-95%	u-95%	eff.samp	pMCMC
(Intercept)	-0.246227	-1.72391	1.09787	12667	0.666		WO = Whole organism
traitActinoporin:TissueTentacle	0.741222	-1.75991	3.00812	12667	0.465
traitNEP3:TissueTentacle	0.239829	-1.63237	2.00383	12828	0.762
traitNEP6:TissueTentacle	0.005139	-1.68539	1.58829	12667	0.995
traitNATX:TissueTentacle	0.162589	-2.78356	2.92741	12667	0.889
traitKTX1:TissueTentacle	1.04793	-1.63672	3.66825	12667	0.382
traitKTX3:TissueTentacle	0.321319	-2.49552	3.09401	12667	0.774
traitKTX5:TissueTentacle	-0.217359	-1.61206	1.20918	12667	0.723
traitKTX2:TissueTentacle	-0.330686	-1.0803	0.405146	12751	0.357
traitActinoporin:TissueWO	0.013855	-2.28186	2.17416	12667	0.974
traitNEP3:TissueWO	0.134886	-1.66708	1.92478	12840	0.864
traitNEP6:TissueWO	-0.03886	-1.69793	1.54341	12667	0.956
traitNATX:TissueWO	1.00071	-1.68104	3.6859	12222	0.371
traitKTX1:TissueWO	0.463903	-2.12425	2.95547	12667	0.659
traitKTX3:TissueWO	0.526972	-2.07889	3.312	12667	0.625
traitKTX5:TissueWO	-0.131695	-1.52413	1.25982	12667	0.821

## Sheet: Supplementary Table 6
Toxin	NVEC	AEQU	SCAL
KTx3	0	52	18
KTx2	3	36	1
NaTx	18	8	0
Actinoporin	0	17	0
NEP6	3	12	2
NEP3	8	3	3
KTx1	0	10	0
KTx5	1	1	0

## Sheet: Supplementary Table 7
NVEC	SCAL	AEQU	Number of single-copy orthologs shared
chr9	chr1	utg73	34
chr9	chr1	utg1910	16
chr9	chr1	utg1056	15
chr9	chr1	utg616	11
chr9	chr1	utg1285	11
chr10	chr10	utg320	27
chr10	chr10	utg411	22
chr10	chr10	utg420	20
chr10	chr10	utg470	17
chr10	chr10	utg382	17
chr10	chr10	utg2487	17
chr10	chr10	utg1846	13
chr10	chr10	utg435	11
chr10	chr10	utg7217	10
chr10	chr10	utg4082	10
chr13	chr11	utg498	42
chr13	chr11	utg356	26
chr13	chr11	utg415	25
chr13	chr11	utg622	20
chr13	chr11	utg364	13
chr13	chr11	utg386	11
chr14	chr12	utg126	17
chr14	chr12	utg801	12
chr14	chr12	utg104	12
chr14	chr12	utg798	10
chr14	chr12	utg4271	10
chr14	chr12	utg183	10
chr7	chr13	utg378	41
chr7	chr13	utg86	24
chr7	chr13	utg163	17
chr7	chr13	utg1127	16
chr7	chr13	utg686	12
chr7	chr13	utg1565	11
chr8	chr14	utg2129	38
chr8	chr14	utg479	30
chr8	chr14	utg1931	27
chr8	chr14	utg150	26
chr8	chr14	utg1051	19
chr8	chr14	utg379	16
chr8	chr14	utg152	13
chr12	chr15	utg301	22
chr12	chr15	utg715	16
chr12	chr15	utg236	12
chr15	chr2	utg27	17
chr15	chr2	utg324	16
chr1	chr3	utg597	30
chr1	chr3	utg788	17
chr1	chr3	utg172	17
chr1	chr3	utg225	15
chr1	chr3	utg1205	15
chr1	chr3	utg5950	14
chr1	chr3	utg5652	13
chr1	chr3	utg401	12
chr1	chr3	utg2798	12
chr1	chr3	utg1925	12
chr1	chr3	utg1455	12
chr1	chr3	utg1049	12
chr1	chr3	utg209	11
chr2	chr4	utg55	47
chr2	chr4	utg207	30
chr2	chr4	utg1609	18
chr2	chr4	utg736	16
chr2	chr4	utg4177	16
chr2	chr4	utg413	14
chr2	chr4	utg129	13
chr2	chr4	utg1663	12
chr2	chr4	utg777	11
chr2	chr4	utg536	10
chr2	chr4	utg2216	10
chr6	chr5	utg116	66
chr6	chr5	utg861	30
chr6	chr5	utg577	28
chr6	chr5	utg729	26
chr6	chr5	utg888	19
chr6	chr5	utg432	15
chr6	chr5	utg8494	12
chr6	chr5	utg1919	10
chr5	chr6	utg107	18
chr5	chr6	utg5885	13
chr5	chr6	utg92	12
chr5	chr6	utg7	11
chr5	chr6	utg2100	11
chr5	chr6	utg7821	10
chr5	chr6	utg1091	10
chr5	chr6	utg109	10
chr11	chr7	utg18	13
chr11	chr7	utg1694	13
chr11	chr7	utg2200	11
chr3	chr8	utg1272	29
chr3	chr8	utg381	21
chr3	chr8	utg1278	20
chr3	chr8	utg293	18
chr3	chr8	utg868	15
chr3	chr8	utg579	14
chr3	chr8	utg625	13
chr3	chr8	utg791	11
chr3	chr8	utg56	10
chr3	chr8	utg307	10
chr4	chr9	utg101	51
chr4	chr9	utg910	49
chr4	chr9	utg77	30
chr4	chr9	utg1972	23
chr4	chr9	utg194	22
chr4	chr9	utg7289	20
chr4	chr9	utg2757	17
chr4	chr9	utg2108	15
chr4	chr9	utg1031	11
chr4	chr9	utg1031	10

## Sheet: Supplementary Table 8
Species	NEP_FAMILY	qseqid	sseqid	pident	length	mismatch	gapopen	qstart	qend	sstart	send	evalue	bitscore
NVEC	NEP3	nemVec1_nveGenes_NVE22462	chr6	98.611	144	2	0	1	144	11169570	11169427	1.76e-66	255
NVEC	NEP3	nemVec1_nveGenes_NVE22462	chr6	100	66	0	0	143	208	11168544	11168479	1.86e-26	122
NVEC	NEP3	nemVec1_nveGenes_NVE22462	chr6	100	69	0	0	209	277	11168415	11168347	4e-28	128
NVEC	NEP3	nemVec1_nveGenes_NVE22462	chr6	100	162	0	0	278	439	11167781	11167620	8.01e-80	300
NVEC	NEP3	nemVec1_nveGenes_NVE22462	chr6	99.18	122	1	0	440	561	11167258	11167137	6.42e-56	220
NVEC	NEP3	nemVec1_nveGenes_NVE22462	chr6	99.505	202	0	1	556	756	11166843	11166642	7.79e-100	366
NVEC	NEP3	nemVec1_nveGenes_NVE22462	chr6	100	65	0	0	747	811	11165102	11165038	6.69e-26	121
NVEC	NEP3-LIKE	nemVec1_nveGenes_NVE22463	chr6	100	42	0	0	1	42	11164972	11164931	7.06e-13	78.7
NVEC	NEP3-LIKE	nemVec1_nveGenes_NVE22463	chr6	100	72	0	0	39	110	11163756	11163685	1.48e-29	134
NVEC	NEP3-LIKE	nemVec1_nveGenes_NVE22463	chr6	98.667	75	1	0	111	185	11163022	11162948	1.48e-29	134
NVEC	NEP3-LIKE	nemVec1_nveGenes_NVE22463	chr6	99.432	176	0	1	183	357	11162713	11162538	3.82e-85	318
NVEC	NEP3-LIKE	nemVec1_nveGenes_NVE22463	chr6	100	132	0	0	354	485	11162211	11162080	6.57e-63	244
NVEC	NEP3-LIKE	nemVec1_nveGenes_NVE22463	chr6	100	207	0	0	483	689	11161723	11161517	1.34e-104	383
NVEC	NEP3-LIKE	nemVec1_nveGenes_NVE22463	chr6	84.356	505	47	15	688	1182	11161162	11160680	1.29e-129	466
NVEC	NEP3-LIKE	nemVec1_nveGenes_NVE22463	chr6	91.148	610	48	1	779	1382	11161005	11160396	0	822
NVEC	NEP3-LIKE	nemVec1_nveGenes_NVE22463	chr6	75.192	391	54	25	803	1182	11161080	11160722	6.86e-33	145
NVEC	NEP3-LIKE	nemVec1_nveGenes_NVE22463	chr6	94.444	144	7	1	955	1098	11160756	11160614	1.11e-55	220
NVEC	NEP3-LIKE	nemVec1_nveGenes_NVE22463	chr6	92.5	120	8	1	955	1074	11160714	11160596	1.13e-40	171
NVEC	NEP3-LIKE	nemVec1_nveGenes_NVE22463	chr6	89.744	78	7	1	955	1032	11160672	11160596	5.42e-19	99
NVEC	NEP4	nemVec1_nveGenes_NVE6863	chr6	100	210	0	0	1	210	7129366	7129575	3.29e-106	388
NVEC	NEP4	nemVec1_nveGenes_NVE6863	chr6	98.936	94	1	0	207	300	7130348	7130441	4.66e-40	169
NVEC	NEP4	nemVec1_nveGenes_NVE6863	chr6	100	127	0	0	300	426	7130916	7131042	4.53e-60	235
NVEC	NEP4	nemVec1_nveGenes_NVE6863	chr6	98.507	134	1	1	422	555	7131181	7131313	4.53e-60	235
NVEC	NEP4	nemVec1_nveGenes_NVE6863	chr6	100	138	0	0	556	693	7131697	7131834	3.48e-66	255
NVEC	NEP4	nemVec1_nveGenes_NVE6863	chr6	98.549	896	3	2	692	1578	7132408	7133302	0	1574
NVEC	NEP8	nemVec1_nveGenes_NVE15921	chr6	100	73	0	0	22	94	1903873	1903945	3.69e-30	135
NVEC	NEP8	nemVec1_nveGenes_NVE15921	chr6	98.23	113	2	0	93	205	1905731	1905843	4.64e-49	198
NVEC	NEP8	nemVec1_nveGenes_NVE15921	chr6	99.31	145	1	0	200	344	1906600	1906744	1.62e-68	263
NVEC	NEP8	nemVec1_nveGenes_NVE15921	chr6	100	133	0	0	343	475	1907212	1907344	1.63e-63	246
NVEC	NEP8	nemVec1_nveGenes_NVE15921	chr6	100	231	0	0	475	705	1908012	1908242	5.44e-118	427
NVEC	NEP8	nemVec1_nveGenes_NVE15921	chr6	95.993	549	7	1	705	1238	1908702	1909250	0	878
SCAL	NEP3_FAMILY	TRINITY_DN114553_c0_g1_i1	chr12	100	87	0	0	11	97	19394770	19394684	4.81e-38	161
SCAL	NEP3_FAMILY	TRINITY_DN114553_c0_g1_i1	chr12	100	134	0	0	96	229	19393405	19393272	3.59e-64	248
SCAL	NEP3_FAMILY	TRINITY_DN114553_c0_g1_i1	chr12	100	204	0	0	228	431	19391458	19391255	4.39e-103	377
SCAL	NEP3_FAMILY	TRINITY_DN117698_c0_g2_i1	chr5	100	74	0	0	1	74	31496318	31496245	7.88e-31	137
SCAL	NEP3_FAMILY	TRINITY_DN117698_c0_g2_i1	chr5	98.333	120	2	0	74	193	31495101	31494982	4.58e-53	211
SCAL	NEP3_FAMILY	TRINITY_DN117698_c0_g2_i1	chr5	100	130	0	0	190	319	31494579	31494450	5.84e-62	241
SCAL	NEP3_FAMILY	TRINITY_DN117698_c0_g2_i1	chr5	99.038	104	1	0	317	420	31494050	31493947	7.72e-46	187
SCAL	NEP3_FAMILY	TRINITY_DN117698_c0_g2_i2	chr5	100	73	0	0	1	73	31496094	31496022	2.83e-30	135
SCAL	NEP3_FAMILY	TRINITY_DN117698_c0_g2_i2	chr5	98.361	122	2	0	71	192	31495103	31494982	3.53e-54	215
SCAL	NEP3_FAMILY	TRINITY_DN117698_c0_g2_i2	chr5	100	130	0	0	189	318	31494579	31494450	5.82e-62	241
SCAL	NEP3_FAMILY	TRINITY_DN117698_c0_g2_i2	chr5	99.038	104	1	0	316	419	31494050	31493947	7.7e-46	187
SCAL	NEP3_FAMILY	TRINITY_DN128544_c0_g1_i1	chr5	100	42	0	0	7	48	32247616	32247657	1.1e-12	78.7
SCAL	NEP3_FAMILY	TRINITY_DN128544_c0_g1_i1	chr5	100	65	0	0	49	113	32247727	32247791	1.8e-25	121
SCAL	NEP3_FAMILY	TRINITY_DN128544_c0_g1_i1	chr5	100	80	0	0	112	191	32248068	32248147	8.27e-34	148
SCAL	NEP3_FAMILY	TRINITY_DN128544_c0_g1_i1	chr5	100	138	0	0	192	329	32248886	32249023	4.74e-66	255
SCAL	NEP3_FAMILY	TRINITY_DN128544_c0_g1_i1	chr5	100	132	0	0	330	461	32249126	32249257	1.03e-62	244
SCAL	NEP3_FAMILY	TRINITY_DN128544_c0_g1_i1	chr5	99.583	240	1	0	458	697	32252231	32252470	4.38e-121	438
SCAL	NEP3_FAMILY	TRINITY_DN128544_c0_g1_i1	chr5	99.524	210	1	0	694	903	32253151	32253360	2.08e-104	383
SCAL	NEP3_FAMILY	TRINITY_DN132408_c0_g1_i1	chr5	100	64	0	0	1	64	31054175	31054238	1.1e-24	119
SCAL	NEP3_FAMILY	TRINITY_DN132408_c0_g1_i1	chr5	100	88	0	0	61	148	31055304	31055391	4.99e-38	163
SCAL	NEP3_FAMILY	TRINITY_DN132408_c0_g1_i1	chr5	100	118	0	0	148	265	31056752	31056869	1.05e-54	219
SCAL	NEP3_FAMILY	TRINITY_DN132408_c0_g1_i1	chr5	99.291	141	0	1	266	406	31057748	31057887	2.88e-65	254
SCAL	NEP3_FAMILY	TRINITY_DN132408_c0_g1_i1	chr5	99.27	137	1	0	405	541	31059553	31059689	1.34e-63	248
SCAL	NEP3_FAMILY	TRINITY_DN132408_c0_g1_i1	chr5	96.686	1026	2	5	540	1536	31060126	31061148	0	1677
SCAL	NEP3_FAMILY	TRINITY_DN132408_c0_g1_i2	chr5	100	64	0	0	1	64	31054175	31054238	1.11e-24	119
SCAL	NEP3_FAMILY	TRINITY_DN132408_c0_g1_i2	chr5	100	88	0	0	61	148	31055304	31055391	5.05e-38	163
SCAL	NEP3_FAMILY	TRINITY_DN132408_c0_g1_i2	chr5	100	118	0	0	148	265	31056752	31056869	1.06e-54	219
SCAL	NEP3_FAMILY	TRINITY_DN132408_c0_g1_i2	chr5	99.291	141	0	1	266	406	31057748	31057887	2.91e-65	254
SCAL	NEP3_FAMILY	TRINITY_DN132408_c0_g1_i2	chr5	99.27	137	1	0	405	541	31059553	31059689	1.36e-63	248
SCAL	NEP3_FAMILY	TRINITY_DN132408_c0_g1_i2	chr5	98.148	1026	5	4	540	1554	31060126	31061148	0	1777
SCAL	NEP3_FAMILY	TRINITY_DN134395_c0_g1_i1	chr5	98.701	77	1	0	13	89	22578908	22578984	1.39e-30	137
SCAL	NEP3_FAMILY	TRINITY_DN134395_c0_g1_i1	chr5	91.429	70	6	0	90	159	22579071	22579140	2.37e-18	97.1
SCAL	NEP3_FAMILY	TRINITY_DN134395_c0_g1_i1	chr5	97.351	151	4	0	156	306	22579675	22579825	1.03e-66	257
SCAL	NEP3_FAMILY	TRINITY_DN134395_c0_g1_i1	chr5	98.413	126	2	0	307	432	22581257	22581382	3.74e-56	222
SCAL	NEP3_FAMILY	TRINITY_DN134395_c0_g1_i1	chr5	98.104	211	4	0	431	641	22584459	22584669	4.54e-100	368
SCAL	NEP3_FAMILY	TRINITY_DN134395_c0_g1_i1	chr5	98.592	71	1	0	641	711	22587419	22587489	3.02e-27	126
SCAL	NEP3_FAMILY	TRINITY_DN134395_c0_g1_i2	chr5	98.701	77	1	0	13	89	22578908	22578984	1.89e-30	137
SCAL	NEP3_FAMILY	TRINITY_DN134395_c0_g1_i2	chr5	97.143	70	2	0	90	159	22579071	22579140	6.83e-25	119
SCAL	NEP3_FAMILY	TRINITY_DN134395_c0_g1_i2	chr5	98.693	153	2	0	156	308	22579675	22579827	4.95e-71	272
SCAL	NEP3_FAMILY	TRINITY_DN134395_c0_g1_i2	chr5	98.4	125	2	0	308	432	22581258	22581382	1.82e-55	220
SCAL	NEP3_FAMILY	TRINITY_DN134395_c0_g1_i2	chr5	98.104	211	4	0	431	641	22584459	22584669	6.14e-100	368
SCAL	NEP3_FAMILY	TRINITY_DN134395_c0_g1_i2	chr5	91.239	331	2	14	641	968	22587419	22587725	3.59e-117	425
SCAL	NEP3_FAMILY	TRINITY_DN134395_c0_g1_i3	chr5	98.701	77	1	0	13	89	22578908	22578984	1.83e-30	137
SCAL	NEP3_FAMILY	TRINITY_DN134395_c0_g1_i3	chr5	97.143	70	2	0	90	159	22579071	22579140	6.63e-25	119
SCAL	NEP3_FAMILY	TRINITY_DN134395_c0_g1_i3	chr5	98.693	153	2	0	156	308	22579675	22579827	4.81e-71	272
SCAL	NEP3_FAMILY	TRINITY_DN134395_c0_g1_i3	chr5	98.4	125	2	0	308	432	22581258	22581382	1.77e-55	220
SCAL	NEP3_FAMILY	TRINITY_DN134395_c0_g1_i3	chr5	98.104	211	4	0	431	641	22584459	22584669	5.96e-100	368
SCAL	NEP3_FAMILY	TRINITY_DN134395_c0_g1_i3	chr5	96.091	307	6	3	641	941	22587419	22587725	2.62e-138	496
SCAL	NEP3_FAMILY	TRINITY_DN136017_c0_g1_i1	chr5	99.346	153	1	0	1	153	22985329	22985177	5.46e-73	278
SCAL	NEP3_FAMILY	TRINITY_DN136017_c0_g1_i1	chr5	97.297	37	1	0	152	188	22980486	22980450	1.66e-08	63.9
SCAL	NEP3_FAMILY	TRINITY_DN136017_c0_g1_i1	chr5	99.167	120	0	1	187	305	22979765	22979646	4.34e-54	215
SCAL	NEP3_FAMILY	TRINITY_DN136017_c0_g1_i1	chr5	100	34	0	0	302	335	22979502	22979469	1.66e-08	63.9
SCAL	NEP3_FAMILY	TRINITY_DN136017_c0_g1_i1	chr5	100	119	0	0	334	452	22978898	22978780	9.33e-56	220
SCAL	NEP3_FAMILY	TRINITY_DN136017_c0_g1_i1	chr5	98.276	58	1	0	453	510	22978690	22978633	3.53e-20	102
SCAL	NEP3_FAMILY	TRINITY_DN136017_c0_g1_i1	chr5	95.455	154	6	1	1	153	24118209	24118056	5.54e-63	244
SCAL	NEP3_FAMILY	TRINITY_DN136017_c0_g1_i1	chr5	100	37	0	0	152	188	24113795	24113759	3.58e-10	69.4
SCAL	NEP3_FAMILY	TRINITY_DN136017_c0_g1_i1	chr5	99.167	120	0	1	187	305	24113074	24112955	4.34e-54	215
SCAL	NEP3_FAMILY	TRINITY_DN136017_c0_g1_i1	chr5	98.319	119	2	0	334	452	24112219	24112101	2.02e-52	209
SCAL	NEP3_FAMILY	TRINITY_DN136017_c0_g1_i1	chr5	100	58	0	0	453	510	24112011	24111954	7.58e-22	108
SCAL	NEP3_FAMILY	TRINITY_DN136017_c0_g1_i2	chr5	99.02	102	1	0	1	102	22982357	22982256	1.1e-44	183
SCAL	NEP3_FAMILY	TRINITY_DN136017_c0_g1_i2	chr5	95.238	42	2	0	96	137	22980491	22980450	1.15e-09	67.6
SCAL	NEP3_FAMILY	TRINITY_DN136017_c0_g1_i2	chr5	99.167	120	0	1	136	254	22979765	22979646	3.89e-54	215
SCAL	NEP3_FAMILY	TRINITY_DN136017_c0_g1_i2	chr5	100	34	0	0	251	284	22979502	22979469	1.49e-08	63.9
SCAL	NEP3_FAMILY	TRINITY_DN136017_c0_g1_i2	chr5	100	119	0	0	283	401	22978898	22978780	8.36e-56	220
SCAL	NEP3_FAMILY	TRINITY_DN136017_c0_g1_i2	chr5	98.276	58	1	0	402	459	22978690	22978633	3.16e-20	102
SCAL	NEP3_FAMILY	TRINITY_DN136017_c0_g1_i2	chr5	96.078	102	4	0	1	102	24115521	24115420	1.1e-39	167
SCAL	NEP3_FAMILY	TRINITY_DN136017_c0_g1_i2	chr5	97.619	42	1	0	96	137	24113800	24113759	2.48e-11	73.1
SCAL	NEP3_FAMILY	TRINITY_DN136017_c0_g1_i2	chr5	99.167	120	0	1	136	254	24113074	24112955	3.89e-54	215
SCAL	NEP3_FAMILY	TRINITY_DN136017_c0_g1_i2	chr5	98.319	119	2	0	283	401	24112219	24112101	1.81e-52	209
SCAL	NEP3_FAMILY	TRINITY_DN136017_c0_g1_i2	chr5	100	58	0	0	402	459	24112011	24111954	6.79e-22	108
SCAL	NEP3_FAMILY	TRINITY_DN144742_c8_g1_i1	chr2	100	127	0	0	1	127	29687887	29688013	7.07e-60	235
SCAL	NEP3_FAMILY	TRINITY_DN144742_c8_g1_i1	chr2	98.319	119	2	0	126	244	29690503	29690621	4.29e-52	209
SCAL	NEP3_FAMILY	TRINITY_DN144742_c8_g1_i1	chr2	100	30	0	0	245	274	29691797	29691826	5.91e-06	56.5
SCAL	NEP3_FAMILY	TRINITY_DN144742_c8_g1_i1	chr2	98.45	129	1	1	267	394	29692175	29692303	4.26e-57	226
SCAL	NEP3_FAMILY	TRINITY_DN144742_c8_g1_i1	chr2	100	122	0	0	417	538	29694577	29694698	4.26e-57	226
SCAL	NEP3_FAMILY	TRINITY_DN144742_c8_g1_i1	chr2	97.614	503	10	1	536	1038	29697490	29697990	0	861
SCAL	NEP3_FAMILY	TRINITY_DN144742_c8_g1_i1	chr2	100	127	0	0	1	127	30718931	30719057	7.07e-60	235
SCAL	NEP3_FAMILY	TRINITY_DN144742_c8_g1_i1	chr2	99.16	119	1	0	126	244	30721480	30721598	9.21e-54	215
SCAL	NEP3_FAMILY	TRINITY_DN144742_c8_g1_i1	chr2	100	30	0	0	245	274	30723552	30723581	5.91e-06	56.5
SCAL	NEP3_FAMILY	TRINITY_DN144742_c8_g1_i1	chr2	97.674	129	2	1	267	394	30723931	30724059	1.98e-55	220
SCAL	NEP3_FAMILY	TRINITY_DN144742_c8_g1_i1	chr2	99.194	124	1	0	415	538	30726617	30726740	1.53e-56	224
SCAL	NEP3_FAMILY	TRINITY_DN144742_c8_g1_i1	chr2	97.4	500	11	1	539	1038	30729682	30730179	0	850
SCAL	NEP6	TRINITY_DN66243_c0_g1_i1	chr6	95.588	68	3	0	1	68	7998016	7997949	1.34e-22	110
SCAL	NEP6	TRINITY_DN112804_c0_g1_i1	chr6	100	74	0	0	10	83	8005083	8005010	3.75e-31	137
SCAL	NEP6	TRINITY_DN66243_c0_g1_i1	chr6	98.319	119	1	1	67	185	7997382	7997265	4.61e-52	207
SCAL	NEP6	TRINITY_DN112804_c0_g1_i1	chr6	96.947	131	4	0	83	213	8004283	8004153	3.62e-56	220
SCAL	NEP6	TRINITY_DN66243_c0_g1_i1	chr6	100	125	0	0	176	300	7996737	7996613	2.74e-59	231
SCAL	NEP6	TRINITY_DN66243_c0_g1_i1	chr6	100	32	0	0	300	331	7995583	7995552	1.37e-07	60.2
AEQU	NEP3_FAMILY	TRINITY_DN54637_c0_g1_i1	utg729	98.684	76	0	1	21	96	714131	714205	2.02e-29	134
AEQU	NEP3_FAMILY	TRINITY_DN54637_c0_g1_i1	utg729	98.333	120	1	1	91	209	714372	714491	3.27e-52	209
AEQU	NEP3_FAMILY	TRINITY_DN54637_c0_g1_i1	utg729	100	143	0	0	208	350	714942	715084	6.88e-69	265
AEQU	NEP3_FAMILY	TRINITY_DN54637_c0_g1_i1	utg729	100	129	0	0	351	479	715421	715549	4.17e-61	239
AEQU	NEP3_FAMILY	TRINITY_DN54637_c0_g1_i1	utg729	99.274	689	5	0	478	1166	715847	716535	0	1245
AEQU	NEP3_FAMILY	TRINITY_DN63616_c0_g1_i1	utg729	98.851	87	1	0	1	87	719188	719274	4.98e-36	156
AEQU	NEP3_FAMILY	TRINITY_DN63616_c0_g1_i1	utg729	100	82	0	0	86	167	720138	720219	6.44e-35	152
AEQU	NEP3_FAMILY	TRINITY_DN63616_c0_g1_i1	utg729	100	92	0	0	166	257	720512	720603	1.78e-40	171
AEQU	NEP3_FAMILY	TRINITY_DN63616_c0_g1_i1	utg729	100	137	0	0	256	392	720992	721128	1.72e-65	254
AEQU	NEP3_FAMILY	TRINITY_DN63616_c0_g1_i1	utg729	100	131	0	0	391	521	721636	721766	3.72e-62	243
AEQU	NEP3_FAMILY	TRINITY_DN63616_c0_g1_i1	utg729	98.953	191	1	1	520	709	722555	722745	1.28e-91	340
AEQU	NEP3_FAMILY	TRINITY_DN63616_c0_g1_i1	utg729	100	72	0	0	708	779	723114	723185	2.33e-29	134
AEQU	NEP3_FAMILY	TRINITY_DN63616_c0_g1_i1	utg729	98.63	146	1	1	780	925	723354	723498	1.33e-66	257
AEQU	NEP3_FAMILY	TRINITY_DN63616_c0_g1_i1	utg729	100	137	0	0	916	1052	723748	723884	1.72e-65	254
AEQU	NEP3_FAMILY	TRINITY_DN63616_c0_g1_i1	utg729	99.505	202	1	0	1051	1252	724503	724704	5.88e-100	368
AEQU	NEP3_FAMILY	TRINITY_DN63616_c0_g1_i3	utg729	95.181	83	4	0	3	85	717547	717629	8.38e-29	132
AEQU	NEP3_FAMILY	TRINITY_DN63616_c0_g1_i3	utg729	100	92	0	0	164	255	720512	720603	1.78e-40	171
AEQU	NEP3_FAMILY	TRINITY_DN63616_c0_g1_i3	utg729	97.015	134	4	0	254	387	720992	721125	3.74e-57	226
AEQU	NEP3_FAMILY	TRINITY_DN63616_c0_g1_i3	utg729	96.97	132	4	0	388	519	721635	721766	4.84e-56	222
AEQU	NEP3_FAMILY	TRINITY_DN63616_c0_g1_i3	utg729	98.953	191	1	1	518	707	722555	722745	1.28e-91	340
AEQU	NEP3_FAMILY	TRINITY_DN63616_c0_g1_i3	utg729	100	72	0	0	706	777	723114	723185	2.33e-29	134
AEQU	NEP3_FAMILY	TRINITY_DN63616_c0_g1_i3	utg729	98.63	146	1	1	778	923	723354	723498	1.33e-66	257
AEQU	NEP3_FAMILY	TRINITY_DN63616_c0_g1_i3	utg729	100	137	0	0	914	1050	723748	723884	1.71e-65	254
AEQU	NEP3_FAMILY	TRINITY_DN63616_c0_g1_i3	utg729	99.505	202	1	0	1049	1250	724503	724704	5.87e-100	368
AEQU	NEP6_FAMILY	TRINITY_DN48706_c0_g1_i1	utg7	98.592	71	1	0	8	78	615844	615774	2.92e-27	126
AEQU	NEP6_FAMILY	TRINITY_DN48706_c0_g1_i1	utg7	100	173	0	0	77	249	615634	615462	1.25e-85	320
AEQU	NEP6_FAMILY	TRINITY_DN48706_c0_g1_i1	utg7	100	116	0	0	249	364	615235	615120	6.06e-54	215
AEQU	NEP6_FAMILY	TRINITY_DN48706_c0_g1_i1	utg7	100	70	0	0	364	433	615038	614969	2.26e-28	130
AEQU	NEP6_FAMILY	TRINITY_DN48706_c0_g1_i1	utg7	100	120	0	0	434	553	614631	614512	3.62e-56	222
AEQU	NEP6_FAMILY	TRINITY_DN48706_c0_g1_i1	utg7	99.095	221	2	0	551	771	614275	614055	5.61e-109	398
AEQU	NEP6_FAMILY	TRINITY_DN48706_c0_g1_i1	utg7	100	64	0	0	771	834	613634	613571	4.89e-25	119
AEQU	NEP6_FAMILY	TRINITY_DN48706_c0_g1_i1	utg7	100	177	0	0	833	1009	613377	613201	7.46e-88	327

## Sheet: Supplementary Table 9
	NVEC	SCAL	AEQU_NaTx	AEQU_KTx3
DNA	75.0962	42.6253	59.795	26.3847
mRNA	77.2996	73.7883	87.3872	44.1129
CDS	78.4151	78.5417	88.8691	39.5215
AA	73.9815	73.0589	86.1034	32.4858

## Sheet: Supplementary Table 10
Code	Location	Trimmed reads	BUSCO completeness (%)
FL	Florida	35163086	95.1
MA	Massachusetts	26378555	72.2
MD	Maryland	45579954	93.7
ME	Maine	40166007	97.9
NC	North Carolina	37384534	97.6
NH	New Hampshire	33790854	95
NJ	New Jersey	39288017	97.8
NS	Nova Scotia	49122216	97.6
SC	South Carolina	31883299	95.7

[truncated: 9 more sheets: Supplementary Table 11, Supplementary Table 12, Supplementary Table 13, Supplementary Table 14, Supplementary Table 15, Supplementary Table 16, Supplementary Table 17, Supplementary Table 18, Supplementary Table 19]
