# Supplementary material for: Micro and macroevolution of sea anemone venom phenotype
Source: Nat Commun. 2023 Jan 16;14:249. doi: 10.1038/s41467-023-35794-9 (PMC9842752; doi:10.1038/s41467-023-35794-9)
Supplement: Supplementary file 6 — Source Data [file 41467_2023_35794_MOESM6_ESM.xlsx]

## Sheet: Fig1A
Node	Actinoporin	KTX1	KTX2	KTX3	KTX5	NATX	NEP3	NEP6
30	0.1	0.2	0.05	0.16	0.03	0.29	0.11	0.06
31	0.02	0.2	0.03	0.15	0.01	0.31	0.19	0.1
32	0.02	0.23	0.03	0.16	0.01	0.23	0.21	0.11
33	0.01	0.35	0.04	0.25	0	0.15	0.13	0.07
34	0.14	0.21	0.06	0.17	0.04	0.28	0.07	0.04
35	0.24	0.13	0.1	0.31	0.05	0.13	0.02	0.01
36	0.17	0.14	0.12	0.39	0.04	0.12	0.02	0.01
37	0.16	0.14	0.14	0.39	0.04	0.12	0.01	0.01
38	0.21	0.16	0.11	0.36	0.05	0.09	0.01	0.01
39	0.2	0.15	0.12	0.36	0.05	0.1	0.01	0.01
40	0.13	0.14	0.16	0.36	0.07	0.11	0	0.02
41	0.11	0.13	0.19	0.35	0.07	0.12	0	0.02
42	0.22	0.14	0.11	0.36	0.05	0.1	0.01	0.01
43	0.29	0.06	0.04	0.45	0.03	0.12	0.01	0
44	0.34	0.25	0.05	0.29	0.04	0.02	0.01	0
45	0.13	0.13	0.16	0.4	0.03	0.12	0.01	0.01
46	0.01	0.06	0.09	0.57	0	0.25	0	0.01
47	0.05	0.2	0.04	0.6	0.01	0.09	0	0
48	0.06	0.19	0.04	0.59	0.01	0.1	0.01	0
49	0.09	0.26	0.07	0.41	0.02	0.14	0.01	0
50	0.16	0.18	0.08	0.29	0.04	0.25	0.01	0
51	0.1	0.26	0.04	0.08	0.04	0.38	0.06	0.04
52	0.12	0.28	0.03	0.06	0.06	0.37	0.05	0.05
53	0.21	0.13	0.02	0.03	0.02	0.44	0.05	0.08
54	0.39	0.06	0.02	0.02	0.01	0.33	0.05	0.12
55	0.06	0.4	0.03	0.05	0.1	0.29	0.03	0.03
56	0.04	0.28	0.03	0.05	0.02	0.49	0.08	0.01
57	0.02	0.19	0.04	0.04	0.01	0.64	0.06	0.01

## Sheet: Fig1C
Toxin family	BM	OU	EB	Pulsed
Actinoporin	0.12	0.04	0.04	0.33
NEP3	0	0	0	0.99
NEP6	0.04	0.01	0.01	0.68
NaTx	0.13	0	0	0.36
KTx I	0.12	0.04	0.04	0.34
KTx3	0.12	0	0.05	0.35
KTx5	0.13	0.05	0.05	0.35
KTx2	0	0	0	1

## Sheet: Fig2A
Toxins	post.mean	l-95% CI	u-95% CI
Actinoporin|Actinoporin	1.09485	0.004123	3.3627
NEP3|Actinoporin	-0.063425	-0.868565	0.8236
NEP6|Actinoporin	-0.055821	-0.670532	0.6165
NATX|Actinoporin	-0.983897	-4.26205	1.1148
KTX1|Actinoporin	-0.42802	-2.80404	1.5388
KTX3|Actinoporin	0.349459	-1.35903	2.1554
KTX5|Actinoporin	0.05523	-0.52874	0.7125
KTX2|Actinoporin	0.03231	-1.6568	1.4713
Actinoporin|NEP3	-0.063425	-0.868565	0.8236
NEP3|NEP3	0.726546	0.285825	1.3378
NEP6|NEP3	0.445675	0.109588	0.8592
NATX|NEP3	-0.391479	-1.74912	0.6037
KTX1|NEP3	-0.390014	-1.30608	0.5491
KTX3|NEP3	-0.387193	-1.36356	0.5303
KTX5|NEP3	-0.006075	-0.311627	0.3085
KTX2|NEP3	0.066479	-0.628134	0.759
Actinoporin|NEP6	-0.055821	-0.670532	0.6165
NEP3|NEP6	0.445675	0.109588	0.8592
NEP6|NEP6	0.420012	0.13699	0.7977
NATX|NEP6	-0.209956	-1.13704	0.7106
KTX1|NEP6	-0.421993	-1.25184	0.2191
KTX3|NEP6	-0.322035	-1.05828	0.4119
KTX5|NEP6	0.031848	-0.245041	0.2925
KTX2|NEP6	0.112768	-0.476149	0.67
Actinoporin|NATX	-0.983897	-4.26205	1.1148
NEP3|NATX	-0.391479	-1.74912	0.6037
NEP6|NATX	-0.209956	-1.13704	0.7106
NATX|NATX	2.97389	0.024132	8.8161
KTX1|NATX	0.559824	-2.67705	3.5213
KTX3|NATX	-0.884138	-4.16756	1.5946
KTX5|NATX	-0.273231	-1.25279	0.553
KTX2|NATX	-0.79041	-3.3309	1.5522
Actinoporin|KTX1	-0.42802	-2.80404	1.5388
NEP3|KTX1	-0.390014	-1.30608	0.5491
NEP6|KTX1	-0.421993	-1.25184	0.2191
NATX|KTX1	0.559824	-2.67705	3.5213
KTX1|KTX1	2.1373	0.031282	5.428
KTX3|KTX1	-0.598494	-2.97479	1.3916
KTX5|KTX1	-0.058151	-0.79349	0.6462
KTX2|KTX1	-0.800376	-2.69066	1.0836
Actinoporin|KTX3	0.349459	-1.35903	2.1554
NEP3|KTX3	-0.387193	-1.36356	0.5303
NEP6|KTX3	-0.322035	-1.05828	0.4119
NATX|KTX3	-0.884138	-4.16756	1.5946
KTX1|KTX3	-0.598494	-2.97479	1.3916
KTX3|KTX3	2.10364	0.354688	4.8582
KTX5|KTX3	-0.272204	-1.00544	0.368
KTX2|KTX3	0.011568	-1.95169	1.4904
Actinoporin|KTX5	0.05523	-0.52874	0.7125
NEP3|KTX5	-0.006075	-0.311627	0.3085
NEP6|KTX5	0.031848	-0.245041	0.2925
NATX|KTX5	-0.273231	-1.25279	0.553
KTX1|KTX5	-0.058151	-0.79349	0.6462
KTX3|KTX5	-0.272204	-1.00544	0.368
KTX5|KTX5	0.34261	0.083566	0.6992
KTX2|KTX5	0.180591	-0.318517	0.8015
Actinoporin|KTX2	0.03231	-1.6568	1.4713
NEP3|KTX2	0.066479	-0.628134	0.759
NEP6|KTX2	0.112768	-0.476149	0.67
NATX|KTX2	-0.79041	-3.3309	1.5522
KTX1|KTX2	-0.800376	-2.69066	1.0836
KTX3|KTX2	0.011568	-1.95169	1.4904
KTX5|KTX2	0.180591	-0.318517	0.8015
KTX2|KTX2	1.18813	0.011652	3.0746

## Sheet: Fig2B
	PC1	PC2
ABUD	0.567257	-0.382955
ADIA	-1.96375	-0.339869
ADOW	0.170352	2.32854
AEQU	0.862421	1.9699
APLU	0.703752	1.8538
ASUL	0.404096	1.56875
AVER	1.04353	0.591274
CADH	-0.757339	1.16452
CGIG	1.32327	2.03261
CPOL	-2.01216	-0.220648
DLIN	-2.26293	0.710179
ECAR	0.236034	-1.43797
EELE	-1.51452	1.1428
EQUA	0.983635	0.348065
HHEM	0.161832	2.30356
MDOR	-0.133233	1.56604
MGRI	-0.378343	1.50778
MSEN	-1.24541	1.15793
NANN	-2.00085	-0.217889
NVEC	-2.00873	-0.350095
OSPP	0.752386	1.96197
PSEM	0.856693	0.209769
REDA	1.07586	1.78923
SCAL	0.897181	2.02953
SHAD	0.910248	1.92273
SHEL	0.432224	2.3215
SMER	-0.589008	1.85762
TPRO	-2.06885	-0.367796
TSPP	-1.0553	1.14537

## Sheet: Fig3C
species	toxin	protein	X	Y
AEQU	NaTx	AEQU|utg234_A	0.422652	0.666682
AEQU	NaTx	AEQU|utg14_1	0.348088	0.643294
AEQU	NaTx	AEQU|utg234_7	0.314823	0.733728
AEQU	NaTx	AEQU|utg234_1	0.333033	0.701222
AEQU	NaTx	AEQU|utg234_2	0.321955	0.621646
AEQU	NaTx	AEQU|utg234_6	0.320308	0.665922
AEQU	NaTx	AEQU|utg2529_7	0.359751	0.688016
AEQU	NaTx	AEQU|utg2529_8	0.35506	0.726778
AEQU	KTX3	AEQU|KTX3|utg4062_1	0.677324	0.299611
AEQU	KTX3	AEQU|KTX3|utg4062_9	0.785236	0.206424
AEQU	KTX3	AEQU|KTX3|utg1800_1	0.771111	0.146454
AEQU	KTX3	AEQU|KTX3|utg4062_3	0.789066	0.110033
AEQU	KTX3	AEQU|KTX3|utg3155_1	0.737307	0.0850963
AEQU	KTX3	AEQU|KTX3|utg7403_1	0.868213	0.0550834
AEQU	KTX3	AEQU|KTX3|utg10_1	0.887004	0.0938828
AEQU	KTX3	AEQU|KTX3|utg13_1	0.886196	0.0411519
AEQU	KTX3	AEQU|KTX3|utg1265_1	0.963591	0.187035
AEQU	KTX3	AEQU|KTX3|utg50879_1	0.971368	0.130418
AEQU	KTX3	AEQU|KTX3|utg125_4	1	0.127962
AEQU	KTX3	AEQU|KTX3|utg1270_1	0.971736	0.162189
AEQU	KTX3	AEQU|KTX3|utg377_1	0.938291	0
AEQU	KTX3	AEQU|KTX3|utg7042_1	0.915976	0.0550116
AEQU	KTX3	AEQU|KTX3|utg245_1	0.962762	0.0386075
AEQU	KTX3	AEQU|KTX3|utg245_15	0.924862	0.137601
AEQU	KTX3	AEQU|KTX3|utg245_18	0.942229	0.0925142
AEQU	KTX3	AEQU|KTX3|utg245_2	0.938194	0.0710804
AEQU	KTX3	AEQU|KTX3|utg5367_1	0.833858	0.0539157
AEQU	KTX3	AEQU|KTX3|utg5367_2	0.808735	0.214413
AEQU	KTX3	AEQU|KTX3|utg5367_4	0.799523	0.150365
AEQU	KTX3	AEQU|KTX3|utg2156_17	0.787195	0.0683011
AEQU	KTX3	AEQU|KTX3|utg5033_1	0.842211	0.0619451
AEQU	KTX3	AEQU|KTX3|utg5033_2	0.848662	0.124378
AEQU	KTX3	AEQU|KTX3|utg144_7	0.765034	0.155062
AEQU	KTX3	AEQU|KTX3|utg144_8	0.772812	0.200574
AEQU	KTX3	AEQU|KTX3|utg144_9	0.776445	0.21094
AEQU	KTX3	AEQU|KTX3|utg420_4	0.786347	0.0620909
AEQU	KTX3	AEQU|KTX3|utg420_5	0.804968	0.0103519
AEQU	KTX3	AEQU|KTX3|utg2156_10	0.812539	0.132746
AEQU	KTX3	AEQU|KTX3|utg2156_2	0.832358	0.0565812
AEQU	KTX3	AEQU|KTX3|utg2156_11	0.823592	0.111106
AEQU	KTX3	AEQU|KTX3|utg2156_13	0.79713	0.079631
AEQU	KTX3	AEQU|KTX3|utg2156_16	0.79224	0.140552
AEQU	KTX3	AEQU|KTX3|utg144_10	0.798829	0.0135275
AEQU	KTX3	AEQU|KTX3|utg6781_2	0.785355	0.0822283
AEQU	KTX3	AEQU|KTX3|utg6781_1	0.812498	0.0553224
AEQU	KTX3	AEQU|KTX3|utg2156_1	0.833928	0.166332
AEQU	KTX3	AEQU|KTX3|utg2156_5	0.832855	0.121387
AEQU	KTX3	AEQU|KTX3|utg579_2	0.798975	0.201034
AEQU	KTX3	AEQU|KTX3|utg1497_2	0.81291	0.250505
AEQU	KTX3	AEQU|KTX3|utg4605_1	0.817067	0.272102
AEQU	KTX3	AEQU|KTX3|utg5059_1	0.69223	0.0892649
AEQU	KTX3	AEQU|KTX3|utg5059_5	0.672506	0.155617
AEQU	KTX3	AEQU|KTX3|utg125_3	0.713041	0.115545
AEQU	KTX3	AEQU|KTX3|utg6445_3	0.687659	0.0754157
AEQU	KTX3	AEQU|KTX3|utg405_1	0.637137	0.313509
AEQU	KTX3	AEQU|KTX3|utg4455_1	0.685109	0.232689
AEQU	KTX3	AEQU|KTX3|utg4455_2	0.723385	0.307172
AEQU	KTX3	AEQU|KTX3|utg19074_1	0.735031	0.275114
AEQU	KTX3	AEQU|KTX3|utg19074_2	0.713249	0.227086
AEQU	KTX3	AEQU|KTX3|utg4455_3	0.699194	0.294051
SP	KTX3	KTX3|AB180686.1|Antheopsis_maculata	0.8745	0.253757
SP	KTX3	KTX3|FK745823.1|Anemonia_viridis	0.872169	0.240083
SP	KTX3	KTX3|FK752236.1|Anemonia_viridis	0.834954	0.138359
SP	KTX3	KTX3|FK735214.1|Anemonia_viridis	0.831947	0.178634
SP	KTX3	KTX3|FK719896.1|Anemonia_viridis	0.866437	0.164226
SP	KTX3	KTX3|FK740326.1|Anemonia_viridis	0.849645	0.206398
SP	KTX3	KTX3|FK725211.1|Anemonia_viridis	0.852578	0.225177
SP	KTX3	KTX3|FK742129.1|Anemonia_viridis	0.864553	0.171501
SP	KTX3	KTX3|FK723172.1|Anemonia_viridis	0.826788	0.23643
SP	KTX3	KTX3|FG392547.1|Anthopleura_elegantissima	0.706086	0.284744
SP	KTX3	KTX3|HE577145.1|Bunodosoma_granulifera	0.708525	0.321911
SP	KTX3	KTX3|HE577146.1|Bunodosoma_granulifera	0.671695	0.315218
SP	KTX3	KTX3|HE577147.1|Bunodosoma_granulifera	0.71346	0.287711
SP	KTX3	KTX3|HE577148.1|Bunodosoma_granulifera	0.659518	0.31925
SP	NaTx	NaTx|FJ418889|Aiptasia_diaphana	0.146053	0.803436
SP	NaTx	NaTx|FC830245|Metridium_senile	0	0.937076
SP	NaTx	NaTx|FC830246|Metridium_senile	0.0164427	1
SP	NaTx	NaTx|S69403|Calliactis_parasitica	0.141232	0.787397
SP	NaTx	NaTx|EU124471|Anemonia_viridis	0.390208	0.6059
SP	NaTx	NaTx|FK749453|Anemonia_viridis	0.373735	0.554446
SP	NaTx	NaTx|EU124470|Anemonia_viridis	0.392675	0.524935
SP	NaTx	NaTx|EU124447|Anemonia_viridis	0.353813	0.555963
SP	NaTx	NaTx|EU124448|Anemonia_viridis	0.370355	0.647224
SP	NaTx	NaTx|EU124449|Anemonia_viridis	0.345179	0.549302
SP	NaTx	NaTx|EU124473|Anemonia_viridis	0.352419	0.594818
SP	NaTx	NaTx|EU124476|Anemonia_viridis	0.365341	0.648118
SP	NaTx	NaTx|FK730949|Anemonia_viridis	0.371447	0.596166
SP	NaTx	NaTx|FK755129|Anemonia_viridis	0.339485	0.578091
SP	NaTx	NaTx|EU124474|Anemonia_viridis	0.3303	0.638066
SP	NaTx	NaTx|EU124475|Anemonia_viridis	0.320567	0.622494
SP	NaTx	NaTx|EU124450|Anemonia_viridis	0.345572	0.629501
SP	NaTx	NaTx|EU124451|Anemonia_viridis	0.323811	0.595923
SP	NaTx	NaTx|EU124452|Anemonia_viridis	0.349335	0.617471
SP	NaTx	NaTx|EU124477|Anemonia_viridis	0.33291	0.567867
SP	NaTx	NaTx|EU919736|Anemonia_viridis	0.320827	0.566453
SP	NaTx	NaTx|FK740862|Anemonia_viridis	0.347139	0.651594
SP	NaTx	NaTx|FK756631|Anemonia_viridis	0.325572	0.550921
SP	NaTx	NaTx|EU124472|Anemonia_viridis	0.323221	0.703592
SP	NaTx	NaTx|FK728784|Anemonia_viridis	0.343643	0.699211
SP	NaTx	NaTx|FK754096|Anemonia_viridis	0.341458	0.697997
SP	NaTx	NaTx|AB180687|Antheopsis_maculata	0.319907	0.754938
SP	NaTx	NaTx|FG392551|Anthopleura_elegantissima	0.388078	0.589604
SP	NaTx	NaTx|AB110012|Stichodactyla_gigantea	0.364894	0.579163
SP	NaTx	NaTx|GU080213|Urticina_crassicornis	0.203542	0.690429
SP	NaTx	NaTx|AB362570|Stichodactyla_haddoni	0.22434	0.76644
SP	NaTx	NaTx|AB110015|Stichodactyla_gigantea	0.252441	0.76108
SP	NaTx	NaTx|AB512761|Cryptodendrum_adhaesivum	0.229863	0.706331
SP	NaTx	NaTx|AB512762|Heterodactyla_hemprichi	0.235414	0.715603
SP	NaTx	NaTx|AB512763|Thalassianthus_aster	0.250396	0.753718
NVEC	NaTx	NVEC|Nv7	0.243826	0.487376
NVEC	NaTx	NVEC|Nv5	0.424268	0.404251
NVEC	NaTx	NVEC|Nv4	0.234738	0.434386
NVEC	NaTx	NVEC|Nv6	0.245819	0.483855
NVEC	NaTx	NVEC|Nv2	0.239777	0.639741
NVEC	NaTx	NVEC|chr10_21	0.290993	0.68951
NVEC	NaTx	NVEC|chr10_11	0.273113	0.677746
NVEC	NaTx	NVEC|chr10_12	0.263569	0.586779
NVEC	NaTx	NVEC|chr10_14	0.2707	0.581129
NVEC	NaTx	NVEC|chr10_16	0.280675	0.614489
NVEC	NaTx	NVEC|chr10_18	0.273146	0.614825
NVEC	NaTx	NVEC|chr10_19	0.276062	0.646041
NVEC	NaTx	NVEC|chr10_20	0.277166	0.655425
NVEC	NaTx	NVEC|chr10_10	0.265763	0.604947
NVEC	NaTx	NVEC|chr10_22	0.277581	0.687339
NVEC	NaTx	NVEC|chr10_15	0.260217	0.657983
NVEC	NaTx	NVEC|chr10_17	0.249713	0.626762
SCAL	KTX3	SCAL|lcl|chr11_A	0.724139	0.0548859
SCAL	KTX3	SCAL|lcl|chr2_5	0.735039	0.20358
SCAL	KTX3	SCAL|lcl|chr2_11	0.687581	0.192765
SCAL	KTX3	SCAL|lcl|chr2_13	0.677018	0.141521
SCAL	KTX3	SCAL|lcl|chr2_14	0.715749	0.123439
SCAL	KTX3	SCAL|lcl|chr2_15	0.720932	0.0802326
SCAL	KTX3	SCAL|lcl|chr2_3	0.690483	0.0333516
SCAL	KTX3	SCAL|lcl|chr2_4	0.687192	0.0275256
SCAL	KTX3	SCAL|lcl|chrUn144_1	0.667673	0.219778
SCAL	KTX3	SCAL|lcl|chr1_1	0.660647	0.173772
SCAL	KTX3	SCAL|lcl|chr11_4	0.717722	0.157379
SCAL	KTX3	SCAL|lcl|chrUn20_3	0.724934	0.146667
SCAL	KTX3	SCAL|lcl|chrUn20_4	0.703561	0.111434
SCAL	KTX3	SCAL|lcl|chrUn20_7	0.701662	0.0993141
SCAL	KTX3	SCAL|lcl|chr11_2	0.64786	0.218929
SCAL	KTX3	SCAL|lcl|chrUn20_2	0.644766	0.177602
SCAL	KTX3	SCAL|lcl|chr11_1	0.684651	0.222426
SCAL	KTX3	SCAL|lcl|chrUn20_1	0.663309	0.17526

## Sheet: Fig4A
State	ST	long	lat	Nv1 Alleles
Florida	FL	-81.3124	29.9012	1
Massachusetts	MA	-70.0328	41.7001	19
Maryland	MD	-76.6413	39.0458	10
Maine	ME	-70.4428	43.5009	19
NorthCarolina	NC	-77.061	35.1705	11
NewHampshire	NH	-70.7323	43.024	21
NewJersey	NJ	-74.0243	40.073	29
NovaScotia	NS	-63.5827	44.6511	12
SouthCarolina	SC	-78.9474	33.6312	8
State	ST	Nv1 Alleles	Nv2 Alleles	Nv3 Alleles	Nv4 Alleles	Nv5 Alleles	Nv6 Alleles	Nv7 Alleles
Florida	FL	1	0	0	0	0	1	0
Massachusetts	MA	19	1	2	0	0	2	1
Maryland	MD	10	1	0	1	0	1	1
Maine	ME	19	1	3	0	1	3	0
NorthCarolina	NC	11	2	0	0	0	1	0
NewHampshire	NH	21	1	8	0	0	1	0
NewJersey	NJ	29	1	0	0	1	1	0
NovaScotia	NS	12	1	0	1	1	3	0
SouthCarolina	SC	8	1	0	0	0	1	0

## Sheet: Fig4C
POP	DIPCN
MA	16.6007
MA	16.6776
MA	19.0189
MA	17.1364
MA	11.6846
MA	19.7614
MA	16.3606
MA	12.2542
MA	17.0715
MA	16.6414
MA	18.4302
MA	19.2151
MA	10.5583
MA	13.8752
MA	17.8187
MA	15.8279
MA	15.4194
MA	17.2211
MA	19.9125
MA	15.6983
MA	16.3484
MA	16.4004
MA	17.5569
MA	11.445
MA	17.7918
MA	17.4909
MA	17.0984
MA	12.2061
MA	17.0707
MA	16.9643
MA	13.5047
MA	15.6785
MA	15.876
MA	17.6046
MA	21.1868
MA	17.556
MA	11.6564
MA	16.3093
ME	10.2103
ME	12.0334
ME	11.5339
ME	11.9188
ME	9.4731
ME	11.5462
ME	8.28186
ME	12.8598
ME	10.717
ME	10.3155
ME	11.7118
ME	12.3674
ME	11.1546
ME	11.0544
ME	11.0337
ME	10.3325
ME	10.657
ME	10.9287
ME	11.2534
ME	12.4245
ME	11.4933
ME	8.02291
ME	11.9612
ME	12.9227
ME	11.8192
ME	11.9657
ME	11.8509
ME	8.23082
ME	10.5164
ME	11.4472
ME	11.0507
ME	11.054
ME	11.9415
ME	11.9594
ME	9.86964
ME	10.2559
ME	10.832
ME	9.26624
ME	10.7942
NC	19.1678
NC	18.4824
NC	20.395
NC	23.3173
NC	18.9016
NC	18.1499
NC	23.3048
NC	16.3834
NC	21.6872
NC	15.946
NC	22.4934
NC	18.7733
NC	16.9386
NC	18.4062
NC	18.4687
NC	18.9258
NC	18.0395
NC	24.1554
NC	23.8949
NC	19.012
NH	10.093
NH	10.9797
NH	11.2907
NH	8.92147
NH	10.3469
NH	10.6532
NH	12.6371
NH	11.7624
NH	12.451
NH	9.30133
NH	11.3249
NH	10.2869
NH	12.7492
NH	8.88118
NH	10.6972
NH	8.41335
NH	10.6926
NH	10.2407
NH	11.3974
NH	8.75183
NH	10.7199
NH	9.39955
NH	11.0997
NH	10.6538
NH	13.0738
NH	8.96839
NH	12.1746
NH	11.6449
NH	11.4429
NH	11.3364
NH	12.098
NH	8.78731
NH	11.9451
NH	11.5216
NH	11.616
NH	9.45234
NH	11.0079
NH	10.0953
NH	11.2917
NH	9.72758
NS	16.8678
NS	19.9917
NS	17.2054
NS	19.853
NS	18.088
NS	16.2645
NS	20.4501
NS	16.5319
NS	19.6233
NS	15.4609
NS	20.7045
NS	16.2562
NS	16.6057
NS	18.7209
NS	16.181
NS	19.4357
NS	16.6656
NS	18.9639
NS	16.7996
NS	18.6208

## Sheet: Fig5A
Sample	Count	Variant
MA01.MF	3846	6
MA01.MF	1639	1
MA01.MF	1157	8
MA01.MF	1101	2
MA01.MF	586	11
MA01.MF	535	3
MA01.MF	521	10
MA01.MF	511	9
MA01.MF	509	12
MA01.MF	476	5
MA01.MF	466	27
MA01.MF	323	4
MA01.ML	3629	2
MA01.ML	3164	1
MA01.ML	1680	3
MA01.ML	1590	5
MA01.ML	1180	4
MA01.ML	847	28
MA01.SF	3555	6
MA01.SF	2227	1
MA01.SF	1174	2
MA01.SF	1066	8
MA01.SF	631	11
MA01.SF	570	9
MA01.SF	536	7
MA01.SF	530	10
MA01.SF	527	3
MA01.SF	518	12
MA01.SF	373	4
MA02.JF	3787	6
MA02.JF	2302	1
MA02.JF	1186	2
MA02.JF	1179	8
MA02.JF	571	7
MA02.JF	563	11
MA02.JF	560	12
MA02.JF	545	3
MA02.JF	534	9
MA02.JF	488	10
MA02.JF	340	4
MA02.MF	3758	6
MA02.MF	2260	1
MA02.MF	1101	2
MA02.MF	1079	8
MA02.MF	624	11
MA02.MF	547	7
MA02.MF	541	9
MA02.MF	520	3
MA02.MF	515	12
MA02.MF	499	10
MA02.MF	385	4
MA02.ML	3863	2
MA02.ML	3449	1
MA02.ML	1595	3
MA02.ML	1197	4
MA02.ML	843	5
MA02.ML	835	7
MA02.ML	285	6
MA02.ML	112	8
MA02.SF	3851	6
MA02.SF	2145	1
MA02.SF	1125	2
MA02.SF	1116	8
MA02.SF	569	7
MA02.SF	566	11
MA02.SF	560	9
MA02.SF	550	12
MA02.SF	537	3
MA02.SF	503	10
MA02.SF	355	4
MA03.JF	3911	6
MA03.JF	1563	1
MA03.JF	1186	2
MA03.JF	1116	8
MA03.JF	592	27
MA03.JF	560	12
MA03.JF	554	3
MA03.JF	536	11
MA03.JF	534	9
MA03.JF	519	10
MA03.JF	495	5
MA03.JF	341	4
MA03.MF	3662	2
MA03.MF	3545	1
MA03.MF	1764	3
MA03.MF	1737	5
MA03.MF	1018	4
MA03.MF	130	6
MA03.ML	3880	6
MA03.ML	2156	1
MA03.ML	1148	2
MA03.ML	1088	8
MA03.ML	584	7
MA03.ML	562	11
MA03.ML	562	9
MA03.ML	554	3
MA03.ML	542	10
MA03.ML	539	12
MA03.ML	337	4
MA03.SF	3531	6
MA03.SF	2092	1
MA03.SF	1081	2
MA03.SF	1004	8
MA03.SF	548	11
MA03.SF	528	12
MA03.SF	512	10
MA03.SF	506	9
MA03.SF	500	3
MA03.SF	496	7
MA03.SF	345	4
MA04.JF	2558	1
MA04.JF	1761	2
MA04.JF	958	17
MA04.JF	951	14
MA04.JF	930	16
MA04.JF	926	3
MA04.JF	884	13
MA04.JF	852	5
MA04.JF	836	15
MA04.JF	833	30
MA04.JF	602	4
MA04.MF	3839	6
MA04.MF	2232	1
MA04.MF	1185	8
MA04.MF	1091	2
MA04.MF	617	11
MA04.MF	576	9
MA04.MF	555	12
MA04.MF	550	3
MA04.MF	548	7
MA04.MF	540	10
MA04.MF	299	4
MA04.ML	3970	6
MA04.ML	2332	1
MA04.ML	1129	2
MA04.ML	1123	8
MA04.ML	624	11
MA04.ML	585	7
MA04.ML	566	10
MA04.ML	566	12
MA04.ML	554	3
MA04.ML	529	9
MA04.ML	338	4
MA04.SF	3915	6
MA04.SF	1609	1
MA04.SF	1184	2
MA04.SF	1163	8
MA04.SF	560	27
MA04.SF	544	5
MA04.SF	534	9
MA04.SF	530	12
MA04.SF	528	11
MA04.SF	519	10
MA04.SF	496	3
MA04.SF	376	4
MA05.JF	4030	6
MA05.JF	2336	1
MA05.JF	1257	2
MA05.JF	1166	8
MA05.JF	629	11
MA05.JF	611	3
MA05.JF	566	9
MA05.JF	547	5
MA05.JF	540	10
MA05.JF	386	4
MA05.MF	3689	6
MA05.MF	2013	1
MA05.MF	1160	2
MA05.MF	1114	8
MA05.MF	570	9
MA05.MF	557	11
MA05.MF	534	12
MA05.MF	532	28
MA05.MF	514	3
MA05.MF	501	10
MA05.MF	492	5
MA05.MF	300	4
MA05.ML	3894	6
MA05.ML	2254	1
MA05.ML	1201	8
MA05.ML	1181	2
MA05.ML	576	11
MA05.ML	565	12
MA05.ML	557	10
MA05.ML	536	3
MA05.ML	526	5
MA05.ML	510	9
MA05.ML	353	4
MA05.SF	3766	6
MA05.SF	2216	1
MA05.SF	1159	2
MA05.SF	1107	8
MA05.SF	605	7
MA05.SF	574	9
MA05.SF	537	11
MA05.SF	533	10
MA05.SF	532	12
MA05.SF	501	3
MA05.SF	340	4
MA06.JF	4081	6
MA06.JF	2329	1
MA06.JF	1221	8
MA06.JF	1174	2
MA06.JF	591	11
MA06.JF	591	5
MA06.JF	582	3
MA06.JF	559	9
MA06.JF	544	10
MA06.JF	400	4
MA06.MF	3773	6
MA06.MF	2201	1
MA06.MF	1075	2
MA06.MF	1075	8
MA06.MF	602	11
MA06.MF	561	9
MA06.MF	559	12
MA06.MF	532	3
MA06.MF	524	10
MA06.MF	515	7
MA06.MF	332	4
MA06.ML	3676	2
MA06.ML	3533	1
MA06.ML	1716	3
MA06.ML	1620	5
MA06.ML	1123	4
MA06.ML	219	6
MA06.SF	3988	6
MA06.SF	1707	1
MA06.SF	1189	8
MA06.SF	617	15
MA06.SF	602	14
MA06.SF	592	11
MA06.SF	560	17
MA06.SF	558	30
MA06.SF	555	13
MA06.SF	550	9
MA06.SF	536	12
MA06.SF	469	10
MA07.JF	3795	6
MA07.JF	2169	1
MA07.JF	1140	2
MA07.JF	1097	8
MA07.JF	615	11
MA07.JF	601	10
MA07.JF	566	9
MA07.JF	561	7
MA07.JF	548	12
MA07.JF	509	3
MA07.JF	357	4
MA07.MF	3846	6
MA07.MF	2195	1
MA07.MF	1129	2
MA07.MF	1040	8
MA07.MF	636	11
MA07.MF	571	7
MA07.MF	537	9
MA07.MF	534	12
MA07.MF	509	10
MA07.MF	489	3
MA07.MF	335	4
MA07.ML	3908	6
MA07.ML	2188	1
MA07.ML	1249	8
MA07.ML	1145	2
MA07.ML	592	11
MA07.ML	575	7
MA07.ML	554	9
MA07.ML	515	12
MA07.ML	511	3
MA07.ML	489	10
MA07.ML	375	4
MA07.SF	3761	2
MA07.SF	3494	1
MA07.SF	1729	3
MA07.SF	1082	4
MA07.SF	870	7
MA07.SF	845	5
MA07.SF	135	6
MA08.JF	4033	6
MA08.JF	2293	1
MA08.JF	1211	8
MA08.JF	1185	2
MA08.JF	662	11
MA08.JF	558	10
MA08.JF	556	3
MA08.JF	542	5
MA08.JF	514	9
MA08.JF	365	4
MA08.MF	3786	6
MA08.MF	2199	1
MA08.MF	1216	2
MA08.MF	1084	8
MA08.MF	575	11
MA08.MF	564	3
MA08.MF	558	7
MA08.MF	540	10
MA08.MF	505	12
MA08.MF	502	9
MA08.MF	367	4
MA08.ML	3748	6
MA08.ML	1605	1
MA08.ML	1162	8
MA08.ML	1155	2
MA08.ML	569	3
MA08.ML	553	11
MA08.ML	534	5
MA08.ML	512	9
MA08.ML	511	12
MA08.ML	502	28
MA08.ML	482	27
MA08.ML	475	10
MA08.ML	353	4
MA08.SF	3769	6
MA08.SF	2154	1
MA08.SF	1179	2
MA08.SF	1126	8
MA08.SF	599	11
MA08.SF	568	10
MA08.SF	568	7
MA08.SF	547	3
MA08.SF	546	12
MA08.SF	532	9
MA08.SF	383	4
MA09.JF	2896	6
MA09.JF	2666	1
MA09.JF	1310	2
MA09.JF	724	11
MA09.JF	713	8
MA09.JF	670	9
MA09.JF	651	10
MA09.JF	644	3
MA09.JF	634	5
MA09.JF	571	12
MA09.JF	427	4
MA09.MF	3579	2
MA09.MF	3258	1
MA09.MF	1698	3
MA09.MF	1553	5
MA09.MF	1056	4
MA09.MF	375	6
MA09.ML	3799	6
MA09.ML	2191	1
MA09.ML	1135	8
MA09.ML	1115	2
MA09.ML	628	11
MA09.ML	605	3
MA09.ML	566	10
MA09.ML	564	9
MA09.ML	560	12
MA09.ML	535	7
MA09.ML	315	4
MA09.SF	3939	6
MA09.SF	2124	1
MA09.SF	1170	2
MA09.SF	1064	8
MA09.SF	608	11
MA09.SF	544	12
MA09.SF	531	10
MA09.SF	522	9
MA09.SF	504	7
MA09.SF	490	3
MA09.SF	341	4
MA10.JF	3819	6
MA10.JF	2134	1
MA10.JF	1164	8
MA10.JF	1149	2
MA10.JF	574	12
MA10.JF	544	3
MA10.JF	543	9
MA10.JF	540	11
MA10.JF	512	10
MA10.JF	508	7
MA10.JF	371	4
MA10.MF	3749	6
MA10.MF	1591	1
MA10.MF	1159	2
MA10.MF	1138	8
MA10.MF	591	27
MA10.MF	589	11
MA10.MF	566	12
MA10.MF	557	9
MA10.MF	532	5
MA10.MF	528	3
MA10.MF	524	10
MA10.MF	303	4
MA10.ML	3646	2
MA10.ML	3431	1
MA10.ML	1673	3
MA10.ML	1645	5
MA10.ML	949	4
MA10.ML	830	28
MA10.SF	3879	6
MA10.SF	2146	1
MA10.SF	1132	2
MA10.SF	1044	8
MA10.SF	576	11
MA10.SF	571	7
MA10.SF	570	9
MA10.SF	569	10
MA10.SF	553	3
MA10.SF	485	12
MA10.SF	356	4
ME01.JF	3347	1
ME01.JF	1192	2
ME01.JF	1177	14
ME01.JF	1157	15
ME01.JF	1117	3
ME01.JF	1098	16
ME01.JF	1066	13
ME01.JF	997	5
ME01.JF	791	4
ME01.MF	2499	1
ME01.MF	1770	2
ME01.MF	1652	13
ME01.MF	916	7
ME01.MF	890	17
ME01.MF	875	14
ME01.MF	870	3
ME01.MF	858	16
ME01.MF	832	15
ME01.MF	557	4
ME01.ML	2418	1
ME01.ML	1652	13
ME01.ML	1642	2
ME01.ML	881	16
ME01.ML	859	14
ME01.ML	852	15
ME01.ML	839	3
ME01.ML	811	17
ME01.ML	730	7
ME01.ML	485	4
ME01.SF	2610	1
ME01.SF	1792	2
ME01.SF	1751	13
ME01.SF	905	17
ME01.SF	889	16
ME01.SF	881	15
ME01.SF	866	3
ME01.SF	847	7
ME01.SF	831	14
ME01.SF	559	4
ME02.JF	2643	1
ME02.JF	1766	2
ME02.JF	1696	13
ME02.JF	946	3
ME02.JF	941	15
ME02.JF	925	14
ME02.JF	915	7
ME02.JF	895	16
ME02.JF	873	17
ME02.JF	564	4
ME02.MF	2582	1
ME02.MF	1761	2
ME02.MF	1735	13
ME02.MF	937	16
ME02.MF	902	14
ME02.MF	894	7
ME02.MF	850	17
ME02.MF	846	15
ME02.MF	837	3
ME02.MF	565	4
ME02.ML	2585	1
ME02.ML	1860	2
ME02.ML	1711	13
ME02.ML	930	14
ME02.ML	921	17
ME02.ML	872	16
ME02.ML	846	3
ME02.ML	834	15
ME02.ML	795	5
ME02.ML	578	4
ME02.SF	3684	2
ME02.SF	3456	1
ME02.SF	1847	3
ME02.SF	1154	4
ME02.SF	899	5
ME02.SF	856	7
ME03.JF	3257	1
ME03.JF	1292	2
ME03.JF	1164	3
ME03.JF	1141	14
ME03.JF	1124	13
ME03.JF	1100	16
ME03.JF	1085	15
ME03.JF	1044	5
ME03.JF	794	4
ME03.MF	2614	1
ME03.MF	1804	2
ME03.MF	1715	13
ME03.MF	960	17
ME03.MF	957	16
ME03.MF	957	3
ME03.MF	935	15
ME03.MF	873	14
ME03.MF	851	7
ME03.MF	553	4
ME03.ML	2483	1
ME03.ML	1776	13
ME03.ML	1710	2
ME03.ML	896	17
ME03.ML	886	15
ME03.ML	873	16
ME03.ML	863	14
ME03.ML	822	3
ME03.ML	708	5
ME03.ML	500	4
ME03.SF	2535	1
ME03.SF	1792	2
ME03.SF	1767	13
ME03.SF	938	14
ME03.SF	899	3
ME03.SF	899	7
ME03.SF	881	17
ME03.SF	859	16
ME03.SF	835	15
ME03.SF	624	4
ME04.JF	3293	13
ME04.JF	1908	14
ME04.JF	1815	17
ME04.JF	1755	16
ME04.JF	1702	15
ME04.JF	1624	1
ME04.MF	2406	1
ME04.MF	1745	2
ME04.MF	1713	13
ME04.MF	984	17
ME04.MF	931	16
ME04.MF	894	14
ME04.MF	884	7
ME04.MF	864	15
ME04.MF	860	3
ME04.MF	575	4
ME04.ML	2493	1
ME04.ML	1794	2
ME04.ML	1626	13
ME04.ML	923	16
ME04.ML	916	14
ME04.ML	849	15
ME04.ML	845	17
ME04.ML	839	7
ME04.ML	826	3
ME04.ML	536	4
ME04.SF	2568	1
ME04.SF	1837	13
ME04.SF	1785	2
ME04.SF	956	15
ME04.SF	938	17
ME04.SF	930	14
ME04.SF	850	7
ME04.SF	849	16
ME04.SF	809	3
ME04.SF	583	4
ME05.JF	3408	13
ME05.JF	1821	14
ME05.JF	1761	15
ME05.JF	1712	16
ME05.JF	1704	17
ME05.JF	1700	1
ME05.MF	2683	1
ME05.MF	1908	13
ME05.MF	1692	2
ME05.MF	959	16
ME05.MF	943	3
ME05.MF	917	17
ME05.MF	915	14
ME05.MF	884	15
ME05.MF	851	7
ME05.MF	485	4
ME05.ML	2670	1
ME05.ML	1843	13
ME05.ML	1741	2
ME05.ML	908	16
ME05.ML	898	15
ME05.ML	834	17
ME05.ML	833	14
ME05.ML	820	3
ME05.ML	803	5
ME05.ML	461	4
ME05.SF	3285	13
ME05.SF	1765	1
ME05.SF	1730	14
ME05.SF	1664	15
ME05.SF	1623	16
ME05.SF	1571	17
ME05.SF	156	2
ME06.JF	3281	1
ME06.JF	1201	14
ME06.JF	1201	16
ME06.JF	1181	2
ME06.JF	1112	3
ME06.JF	1099	13
ME06.JF	1079	15
ME06.JF	1060	5
ME06.JF	710	4
ME06.MF	2591	1
ME06.MF	1756	13
ME06.MF	1698	2
ME06.MF	882	17
ME06.MF	873	7
ME06.MF	871	14
ME06.MF	852	15
ME06.MF	835	16
ME06.MF	818	3
ME06.MF	512	4
ME06.ML	2436	1
ME06.ML	1716	13
ME06.ML	1663	2
ME06.ML	873	14
ME06.ML	871	3
ME06.ML	850	15
ME06.ML	841	29
ME06.ML	830	16
ME06.ML	812	7
ME06.ML	521	4
ME06.SF	3747	2
ME06.SF	3595	1
ME06.SF	1787	3
ME06.SF	1170	4
ME06.SF	903	7
ME06.SF	848	5
ME07.JF	3770	2
ME07.JF	3515	1
ME07.JF	1880	3
ME07.JF	1163	4
ME07.JF	863	7
ME07.JF	857	5
ME07.MF	2591	1
ME07.MF	1825	2
ME07.MF	1677	13
ME07.MF	959	14
ME07.MF	925	17
ME07.MF	914	16
ME07.MF	889	15
ME07.MF	822	3
ME07.MF	779	5
ME07.MF	583	4
ME07.ML	2430	13
ME07.ML	2126	1
ME07.ML	1227	14
ME07.ML	1222	15
ME07.ML	1222	16
ME07.ML	1174	17
ME07.ML	1109	2
ME07.ML	523	5
ME07.ML	515	3
ME07.ML	314	4
ME07.SF	2577	1
ME07.SF	1811	2
ME07.SF	1803	13
ME07.SF	916	14
ME07.SF	907	7
ME07.SF	902	16
ME07.SF	878	3
ME07.SF	867	15
ME07.SF	867	17
ME07.SF	554	4
ME08.JF	3261	13
ME08.JF	1774	14
ME08.JF	1725	15
ME08.JF	1719	16
ME08.JF	1715	1
ME08.JF	1706	17
ME08.MF	2571	1
ME08.MF	1785	2
ME08.MF	1741	13
ME08.MF	994	17
ME08.MF	942	16
ME08.MF	886	15
ME08.MF	875	3
ME08.MF	870	14
ME08.MF	865	7
ME08.MF	559	4
ME08.MF	103	6
ME08.SF	2641	1
ME08.SF	1795	2
ME08.SF	1750	13
ME08.SF	923	14
ME08.SF	908	17
ME08.SF	903	16
ME08.SF	901	3
ME08.SF	890	15
ME08.SF	869	7
ME08.SF	566	4
ME09.JF	2360	1
ME09.JF	1838	13
ME09.JF	1579	2
ME09.JF	1047	14
ME09.JF	971	15
ME09.JF	968	16
ME09.JF	806	3
ME09.JF	765	7
ME09.JF	731	29
ME09.JF	517	4
ME09.JF	207	17
ME09.MF	3233	1
ME09.MF	1246	2
ME09.MF	1168	16
ME09.MF	1121	13
ME09.MF	1110	15
ME09.MF	1090	14
ME09.MF	1060	3
ME09.MF	937	5
ME09.MF	694	4
ME09.ML	2657	1
ME09.ML	1818	2
ME09.ML	1754	13
ME09.ML	907	14
ME09.ML	905	3
ME09.ML	902	16
ME09.ML	890	5
ME09.ML	876	15
ME09.ML	745	17
ME09.ML	528	4
ME09.SF	3294	1
ME09.SF	1228	2
ME09.SF	1153	14
ME09.SF	1123	13
ME09.SF	1123	16
ME09.SF	1087	15
ME09.SF	1053	3
ME09.SF	935	5
ME09.SF	749	4
ME10.JF	2563	1
ME10.JF	1885	2
ME10.JF	1680	13
ME10.JF	919	17
ME10.JF	908	14
ME10.JF	905	16
ME10.JF	881	15
ME10.JF	872	3
ME10.JF	851	7
ME10.JF	539	4
ME10.MF	3725	2
ME10.MF	3472	1
ME10.MF	1750	3
ME10.MF	1021	4
ME10.MF	927	7
ME10.MF	867	5
ME10.ML	3486	1
ME10.ML	1163	15
ME10.ML	1120	13
ME10.ML	1113	2
ME10.ML	1106	3
ME10.ML	1096	14
ME10.ML	1056	5
ME10.ML	1054	16
ME10.ML	694	4
ME10.SF	3548	13
ME10.SF	1819	14
ME10.SF	1730	17
ME10.SF	1676	15
ME10.SF	1655	1
ME10.SF	1618	16
NC01.MF	4006	1
NC01.MF	1396	18
NC01.MF	1381	21
NC01.MF	1308	22
NC01.MF	1308	23
NC01.MF	1259	19
NC01.MF	872	24
NC01.ML	4076	1
NC01.ML	1377	18
NC01.ML	1363	22
NC01.ML	1346	19
NC01.ML	1337	23
NC01.ML	1268	21
NC01.ML	961	24
NC02.MF	4096	1
NC02.MF	1422	19
NC02.MF	1390	18
NC02.MF	1375	21
NC02.MF	1321	22
NC02.MF	1308	23
NC02.MF	857	24
NC02.ML	2478	6
NC02.ML	2407	1
NC02.ML	1019	8
NC02.ML	934	19
NC02.ML	890	18
NC02.ML	488	9
NC02.ML	483	11
NC02.ML	475	12
NC02.ML	466	10
NC02.ML	466	26
NC02.ML	464	21
NC02.ML	452	23
NC02.ML	441	22
NC02.ML	358	24
NC03.MF	4060	1
NC03.MF	1369	18
NC03.MF	1367	21
NC03.MF	1351	19
NC03.MF	1322	22
NC03.MF	1278	23
NC03.MF	879	24
NC03.ML	3828	1
NC03.ML	1402	18
NC03.ML	1341	19
NC03.ML	1326	22
NC03.ML	1287	23
NC03.ML	1237	21
NC03.ML	928	24
NC04.MF	4076	1
NC04.MF	1433	18
NC04.MF	1370	21
NC04.MF	1366	22
NC04.MF	1332	19
NC04.MF	1312	23
NC04.MF	926	24
NC04.ML	2555	6
NC04.ML	2414	1
NC04.ML	1032	8
NC04.ML	941	19
NC04.ML	891	18
NC04.ML	565	11
NC04.ML	527	26
NC04.ML	503	21
NC04.ML	486	9
NC04.ML	465	22
NC04.ML	463	23
NC04.ML	457	12
NC04.ML	453	10
NC04.ML	320	24
NC05.MF	4099	1
NC05.MF	1455	21
NC05.MF	1373	19
NC05.MF	1360	18
NC05.MF	1356	23
NC05.MF	1270	22
NC05.MF	1048	24
NC05.ML	2453	6
NC05.ML	2417	1
NC05.ML	1056	8
NC05.ML	914	18
NC05.ML	911	19
NC05.ML	512	22
NC05.ML	498	12
NC05.ML	498	21
NC05.ML	495	9
NC05.ML	481	11
NC05.ML	480	23
NC05.ML	472	26
NC05.ML	431	10
NC05.ML	311	24
NC06.MF	4028	1
NC06.MF	1472	21
NC06.MF	1438	18
NC06.MF	1327	22
NC06.MF	1322	19
NC06.MF	1307	23
NC06.MF	932	24
NC06.ML	4125	1
NC06.ML	1449	18
NC06.ML	1336	21
NC06.ML	1331	23
NC06.ML	1322	19
NC06.ML	1232	22
NC06.ML	943	24
NC07.MF	2478	6
NC07.MF	2462	1
NC07.MF	1000	8
NC07.MF	957	18
NC07.MF	947	19
NC07.MF	525	11
NC07.MF	499	22
NC07.MF	497	21
NC07.MF	486	23
NC07.MF	471	9
NC07.MF	468	10
NC07.MF	463	26
NC07.MF	451	12
NC07.MF	344	24
NC07.ML	4115	1
NC07.ML	1408	22
NC07.ML	1327	19
NC07.ML	1324	21
NC07.ML	1314	18
NC07.ML	1301	23
NC07.ML	898	24
NC08.MF	4079	1
NC08.MF	1348	21
NC08.MF	1341	18
NC08.MF	1306	19
NC08.MF	1294	23
NC08.MF	1236	22
NC08.MF	907	24
NC08.MF	140	6
NC08.ML	4150	1
NC08.ML	1387	21
NC08.ML	1374	18
NC08.ML	1312	22
NC08.ML	1280	19
NC08.ML	1277	23
NC08.ML	974	24
NC09.MF	4101	1
NC09.MF	1420	18
NC09.MF	1373	22
NC09.MF	1367	19
NC09.MF	1357	21
NC09.MF	1315	23
NC09.MF	975	24
NC09.ML	2469	1
NC09.ML	2392	6
NC09.ML	1002	8
NC09.ML	986	18
NC09.ML	881	19
NC09.ML	526	11
NC09.ML	485	22
NC09.ML	478	21
NC09.ML	475	12
NC09.ML	471	9
NC09.ML	460	26
NC09.ML	455	23
NC09.ML	450	10
NC09.ML	287	24
NC10.MF	2448	1
NC10.MF	2333	6
NC10.MF	1006	8
NC10.MF	998	19
NC10.MF	957	18
NC10.MF	503	11
NC10.MF	499	21
NC10.MF	489	26
NC10.MF	486	22
NC10.MF	478	10
NC10.MF	475	12
NC10.MF	458	23
NC10.MF	423	9
NC10.MF	352	24
NC10.ML	3469	1
NC10.ML	1830	19
NC10.ML	1697	18
NC10.ML	1196	21
NC10.ML	1193	23
NC10.ML	1170	22
NC10.ML	780	24
NC10.ML	595	26
NH01.JF	3645	2
NH01.JF	3591	1
NH01.JF	1838	3
NH01.JF	1683	5
NH01.JF	1217	4
NH01.MF	2463	1
NH01.MF	1798	2
NH01.MF	1661	13
NH01.MF	966	14
NH01.MF	887	17
NH01.MF	881	16
NH01.MF	824	3
NH01.MF	808	15
NH01.MF	746	5
NH01.MF	590	4
NH01.ML	2659	1
NH01.ML	1739	2
NH01.ML	1642	13
NH01.ML	921	17
NH01.ML	887	14
NH01.ML	865	3
NH01.ML	852	16
NH01.ML	849	15
NH01.ML	777	5
NH01.ML	516	4
NH01.SF	3479	2
NH01.SF	3322	1
NH01.SF	1492	4
NH01.SF	1147	3
NH01.SF	1130	25
NH01.SF	1095	5
NH02.JF	3864	2
NH02.JF	3465	1
NH02.JF	1808	3
NH02.JF	1660	5
NH02.JF	1229	4
NH02.MF	2664	1
NH02.MF	1767	2
NH02.MF	1714	13
NH02.MF	925	14
NH02.MF	915	3
NH02.MF	899	16
NH02.MF	868	17
NH02.MF	844	15
NH02.MF	807	5
NH02.MF	591	4
NH02.ML	2592	1
NH02.ML	1763	2
NH02.ML	1716	13
NH02.ML	876	17
NH02.ML	861	3
NH02.ML	858	14
NH02.ML	834	16
NH02.ML	829	5
NH02.ML	819	15
NH02.ML	511	4
NH02.SF	3545	1
NH02.SF	3519	2
NH02.SF	1407	4
NH02.SF	1211	25
NH02.SF	1150	3
NH02.SF	1099	5
NH03.JF	3464	2
NH03.JF	3137	1
NH03.JF	1653	3
NH03.JF	1523	5
NH03.JF	1046	4
NH03.MF	2481	1
NH03.MF	1879	2
NH03.MF	1707	13
NH03.MF	968	14
NH03.MF	946	16
NH03.MF	915	3
NH03.MF	867	17
NH03.MF	862	15
NH03.MF	804	5
NH03.MF	531	4
NH03.ML	2727	1
NH03.ML	1856	2
NH03.ML	1681	13
NH03.ML	955	17
NH03.ML	866	3
NH03.ML	832	14
NH03.ML	832	5
NH03.ML	821	15
NH03.ML	820	16
NH03.ML	522	4
NH03.SF	3633	2
NH03.SF	3391	1
NH03.SF	1504	4
NH03.SF	1212	25
NH03.SF	1104	3
NH03.SF	1060	5
NH04.JF	2629	1
NH04.JF	1932	2
NH04.JF	1781	13
NH04.JF	930	16
NH04.JF	910	14
NH04.JF	888	3
NH04.JF	868	15
NH04.JF	823	17
NH04.JF	815	5
NH04.JF	566	4
NH04.ML	2600	1
NH04.ML	1816	2
NH04.ML	1768	13
NH04.ML	982	14
NH04.ML	855	17
NH04.ML	848	16
NH04.ML	845	3
NH04.ML	843	15
NH04.ML	813	5
NH04.ML	477	4
NH04.SF	3623	2
NH04.SF	3443	1
NH04.SF	1540	4
NH04.SF	1222	25
NH04.SF	1174	3
NH04.SF	1076	5
NH05.JF	3508	2
NH05.JF	3400	1
NH05.JF	1694	3
NH05.JF	1616	5
NH05.JF	1074	4
NH05.MF	3714	1
NH05.MF	3621	2
NH05.MF	1781	3
NH05.MF	1732	5
NH05.MF	986	4
NH05.ML	2720	1
NH05.ML	1857	2
NH05.ML	1668	13
NH05.ML	933	5
NH05.ML	915	14
NH05.ML	903	3
NH05.ML	874	16
NH05.ML	871	17
NH05.ML	820	15
NH05.ML	452	4
NH05.SF	3655	2
NH05.SF	3512	1
NH05.SF	1447	4
NH05.SF	1188	25
NH05.SF	1153	5
NH05.SF	1125	3
NH06.JF	3779	2
NH06.JF	3477	1
NH06.JF	1771	3
NH06.JF	1657	5
NH06.JF	1159	4
NH06.MF	2670	1
NH06.MF	1837	2
NH06.MF	1633	13
NH06.MF	884	14
NH06.MF	866	16
NH06.MF	862	17
NH06.MF	860	15
NH06.MF	847	3
NH06.MF	822	5
NH06.MF	564	4
NH06.ML	3804	2
NH06.ML	3487	1
NH06.ML	1843	3
NH06.ML	1681	5
NH06.ML	1073	4
NH06.SF	3662	2
NH06.SF	3485	1
NH06.SF	1459	4
NH06.SF	1280	25
NH06.SF	1190	3
NH06.SF	1059	5
NH07.JF	3770	2
NH07.JF	3536	1
NH07.JF	1786	3
NH07.JF	1653	5
NH07.JF	1186	4
NH07.MF	3583	2
NH07.MF	3554	1
NH07.MF	1772	3
NH07.MF	1646	5
NH07.MF	1050	4
NH07.ML	3706	2
NH07.ML	3454	1
NH07.ML	1772	3
NH07.ML	1696	5
NH07.ML	1002	4
NH07.SF	3717	2
NH07.SF	3409	1
NH07.SF	1523	4
NH07.SF	1218	3
NH07.SF	1132	25
NH07.SF	1122	5
NH08.JF	2429	1
NH08.JF	1799	2
NH08.JF	1736	13
NH08.JF	903	16
NH08.JF	890	14
NH08.JF	839	17
NH08.JF	831	15
NH08.JF	830	3
NH08.JF	796	5
NH08.JF	643	4
NH08.MF	3720	2
NH08.MF	3487	1
NH08.MF	1826	3
NH08.MF	1608	5
NH08.MF	1112	4
NH08.ML	2435	1
NH08.ML	1864	2
NH08.ML	1552	13
NH08.ML	903	3
NH08.ML	901	15
NH08.ML	897	14
NH08.ML	884	16
NH08.ML	881	17
NH08.ML	782	5
NH08.ML	515	4
NH08.SF	3634	2
NH08.SF	3495	1
NH08.SF	1509	4
NH08.SF	1236	25
NH08.SF	1136	5
NH08.SF	1133	3
NH09.JF	3639	2
NH09.JF	3422	1
NH09.JF	1794	3
NH09.JF	1649	5
NH09.JF	1283	4
NH09.MF	3766	2
NH09.MF	3590	1
NH09.MF	1800	5
NH09.MF	1781	3
NH09.MF	1013	4
NH09.ML	2806	1
NH09.ML	1734	2
NH09.ML	1678	13
NH09.ML	958	5
NH09.ML	894	14
NH09.ML	887	17
NH09.ML	852	16
NH09.ML	839	3
NH09.ML	810	15
NH09.ML	483	4
NH09.SF	3726	2
NH09.SF	3456	1
NH09.SF	1509	4
NH09.SF	1192	25
NH09.SF	1171	3
NH09.SF	1047	5
NH10.JF	3726	2
NH10.JF	3508	1
NH10.JF	1833	3
NH10.JF	1718	5
NH10.JF	1192	4
NH10.MF	3660	1
NH10.MF	3643	2
NH10.MF	1748	3
NH10.MF	1743	5
NH10.MF	1144	4
NH10.ML	2630	1
NH10.ML	1758	2
NH10.ML	1750	13
NH10.ML	939	14
NH10.ML	922	17
NH10.ML	874	3
NH10.ML	864	16
NH10.ML	851	5
NH10.ML	817	15
NH10.ML	507	4
NS01.MF	3895	6
NS01.MF	1733	1
NS01.MF	1138	20
NS01.MF	1110	2
NS01.MF	568	8
NS01.MF	546	3
NS01.MF	541	7
NS01.MF	526	10
NS01.MF	521	9
NS01.MF	511	12
NS01.MF	323	4
NS01.MF	211	11
NS01.ML	3875	6
NS01.ML	1633	1
NS01.ML	1157	20
NS01.ML	1055	2
NS01.ML	592	7
NS01.ML	583	8
NS01.ML	568	3
NS01.ML	545	9
NS01.ML	537	12
NS01.ML	523	10
NS01.ML	319	4
NS01.ML	180	11
NS02.MF	4030	6
NS02.MF	1685	1
NS02.MF	1200	2
NS02.MF	1151	20
NS02.MF	580	8
NS02.MF	559	9
NS02.MF	552	7
NS02.MF	542	3
NS02.MF	539	12
NS02.MF	523	10
NS02.MF	319	4
NS02.MF	204	11
NS02.ML	3905	6
NS02.ML	1732	1
NS02.ML	1172	2
NS02.ML	1104	20
NS02.ML	645	10
NS02.ML	632	12
NS02.ML	583	7
NS02.ML	543	8
NS02.ML	537	3
NS02.ML	514	9
NS02.ML	301	4
NS02.ML	173	11
NS03.MF	5609	6
NS03.MF	1344	20
NS03.MF	936	8
NS03.MF	867	10
NS03.MF	861	1
NS03.MF	838	12
NS03.MF	833	9
NS03.MF	664	11
NS03.ML	3699	6
NS03.ML	1756	1
NS03.ML	1280	2
NS03.ML	652	12
NS03.ML	651	11
NS03.ML	644	20
NS03.ML	640	3
NS03.ML	640	8
NS03.ML	617	7
NS03.ML	604	9
NS03.ML	578	10
NS03.ML	320	4
NS04.MF	4003	6
NS04.MF	1644	1
NS04.MF	1217	20
NS04.MF	1142	2
NS04.MF	636	8
NS04.MF	610	7
NS04.MF	600	3
NS04.MF	582	10
NS04.MF	553	9
NS04.MF	548	12
NS04.MF	323	4
NS04.MF	191	11
NS04.ML	4091	6
NS04.ML	1691	1
NS04.ML	1230	2
NS04.ML	1109	20
NS04.ML	627	8
NS04.ML	557	12
NS04.ML	547	10
NS04.ML	538	3
NS04.ML	533	9
NS04.ML	513	7
NS04.ML	349	4
NS04.ML	193	11
NS05.MF	4030	6
NS05.MF	1653	1
NS05.MF	1239	2
NS05.MF	1154	20
NS05.MF	624	3
NS05.MF	600	8
NS05.MF	598	7
NS05.MF	560	12
NS05.MF	555	10
NS05.MF	511	9
NS05.MF	346	4
NS05.MF	202	11
NS05.ML	4099	6
NS05.ML	1642	1
NS05.ML	1107	2
NS05.ML	1106	20
NS05.ML	617	7
NS05.ML	608	3
NS05.ML	599	8
NS05.ML	590	9
NS05.ML	579	12
NS05.ML	541	10
NS05.ML	329	4
NS05.ML	189	11
NS06.MF	3530	6
NS06.MF	1764	1
NS06.MF	1288	2
NS06.MF	660	11
NS06.MF	653	8
NS06.MF	607	7
NS06.MF	603	12
NS06.MF	588	20
NS06.MF	582	9
NS06.MF	576	3
NS06.MF	527	10
NS06.MF	357	4
NS06.ML	3923	6
NS06.ML	1713	1
NS06.ML	1185	20
NS06.ML	1180	2
NS06.ML	610	9
NS06.ML	604	7
NS06.ML	589	8
NS06.ML	574	12
NS06.ML	573	10
NS06.ML	559	3
NS06.ML	326	4
NS06.ML	138	11
NS07.MF	3907	6
NS07.MF	1658	1
NS07.MF	1258	2
NS07.MF	1142	20
NS07.MF	596	7
NS07.MF	589	8
NS07.MF	567	3
NS07.MF	561	12
NS07.MF	553	10
NS07.MF	553	9
NS07.MF	342	4
NS07.MF	196	11
NS07.ML	4117	6
NS07.ML	1684	1
NS07.ML	1182	20
NS07.ML	1177	2
NS07.ML	609	7
NS07.ML	584	8
NS07.ML	578	3
NS07.ML	520	9
NS07.ML	498	10
NS07.ML	495	12
NS07.ML	296	4
NS07.ML	192	11
NS08.MF	3958	6
NS08.MF	1776	1
NS08.MF	1182	2
NS08.MF	1172	20
NS08.MF	621	3
NS08.MF	602	8
NS08.MF	588	9
NS08.MF	561	7
NS08.MF	541	10
NS08.MF	520	12
NS08.MF	312	4
NS08.MF	190	11
NS08.ML	4048	6
NS08.ML	1719	1
NS08.ML	1169	2
NS08.ML	1115	20
NS08.ML	642	12
NS08.ML	577	9
NS08.ML	575	3
NS08.ML	573	7
NS08.ML	554	8
NS08.ML	542	10
NS08.ML	345	4
NS08.ML	164	11
NS09.MF	4016	6
NS09.MF	1727	1
NS09.MF	1145	2
NS09.MF	1128	20
NS09.MF	596	9
NS09.MF	593	12
NS09.MF	579	8
NS09.MF	542	3
NS09.MF	541	7
NS09.MF	535	10
NS09.MF	367	4
NS09.MF	181	11
NS09.ML	4121	6
NS09.ML	1690	1
NS09.ML	1207	2
NS09.ML	1059	20
NS09.ML	662	8
NS09.ML	604	9
NS09.ML	579	3
NS09.ML	568	7
NS09.ML	541	10
NS09.ML	517	12
NS09.ML	275	4
NS09.ML	157	11
NS10.MF	3959	6
NS10.MF	1788	1
NS10.MF	1251	2
NS10.MF	1086	20
NS10.MF	600	7
NS10.MF	584	3
NS10.MF	581	8
NS10.MF	575	9
NS10.MF	551	10
NS10.MF	507	12
NS10.MF	349	4
NS10.MF	215	11
NS10.ML	4063	6
NS10.ML	1668	1
NS10.ML	1191	20
NS10.ML	1158	2
NS10.ML	600	12
NS10.ML	588	8
NS10.ML	587	10
NS10.ML	571	9
NS10.ML	568	7
NS10.ML	526	3
NS10.ML	307	4
NS10.ML	195	11

## Sheet: SFig5
Site	Hap1	Hap2	Count	Proportion
NS	H1	H3	19	0.95
NS	H3	H3	1	0.05
ME	H1	H2	30	0.769231
ME	H2	H2	5	0.128205
ME	H1	H1	4	0.102564
NH	H1	H1	24	0.631579
NH	H1	H2	14	0.368421
MA	H1	H3	30	0.769231
MA	H1	H1	7	0.179487
MA	H1	H2	1	0.025641
MA	H2	H3	1	0.025641
NC	H4	H4	14	0.7
NC	H3	H4	6	0.3

## Sheet: SFig6
qseqid	sseqid	pident	length	mismatch	gapopen	qstart	qend	sstart	send	evalue	bitscore
fl.tig00000186	fl.tig00000262	98.367	36385	89	474	9781773	9817814	36223	1	0	63433
fl.tig00000186	fl.tig00000262	98.122	30891	323	164	9721353	9752143	129730	98997	0	53594
fl.tig00000186	fl.tig00000262	99.868	22693	14	13	9759135	9781822	58814	36133	0	41726
fl.tig00000186	fl.tig00000262	98.575	11507	126	17	9747650	9759134	103571	92081	0	20306
fl.tig00000186	fl.tig00000262	90.334	4707	381	59	9747575	9752217	91538	86842	0	6104
fl.tig00000186	fl.tig00000262	90.334	4697	378	63	9747576	9752207	91389	86704	0	6089
fl.tig00000186	fl.tig00000262	89.642	4837	414	62	9747576	9752338	89349	84526	0	6076
fl.tig00000186	fl.tig00000262	90.117	4705	384	57	9747582	9752217	90793	86101	0	6037
fl.tig00000186	fl.tig00000262	90.117	4695	392	52	9747576	9752207	91058	86373	0	6034
fl.tig00000186	fl.tig00000262	90.19	4679	381	50	9747603	9752217	92355	87691	0	6026
fl.tig00000186	fl.tig00000262	90.034	4706	395	50	9747576	9752217	90352	85657	0	6024
fl.tig00000186	fl.tig00000262	90.013	4706	394	52	9747576	9752217	91794	87101	0	6017
fl.tig00000186	fl.tig00000262	90.169	4679	376	63	9747603	9752217	92793	88135	0	6015
fl.tig00000186	fl.tig00000262	89.991	4696	396	53	9747576	9752207	91095	86410	0	6000
fl.tig00000186	fl.tig00000262	89.921	4703	402	46	9747576	9752217	90126	85435	0	5993
fl.tig00000186	fl.tig00000262	89.93	4707	392	61	9747576	9752217	92750	88061	0	5991
fl.tig00000186	fl.tig00000262	89.896	4701	407	58	9747576	9752217	89682	84991	0	5987
fl.tig00000186	fl.tig00000262	89.904	4705	397	64	9747576	9752217	92713	88024	0	5986
fl.tig00000186	fl.tig00000262	89.892	4709	394	62	9747576	9752217	91868	87175	0	5984
fl.tig00000186	fl.tig00000262	89.877	4702	406	60	9747576	9752217	89497	84806	0	5982
fl.tig00000186	fl.tig00000262	89.885	4706	398	56	9747576	9752217	89571	84880	0	5982
fl.tig00000186	fl.tig00000262	89.87	4709	397	53	9747576	9752217	92016	87321	0	5980
fl.tig00000186	fl.tig00000262	89.887	4707	394	56	9747576	9752217	92676	87987	0	5980
fl.tig00000186	fl.tig00000262	89.86	4704	403	54	9747576	9752217	89386	84695	0	5976
fl.tig00000186	fl.tig00000262	89.862	4705	401	52	9747576	9752217	89534	84843	0	5976
fl.tig00000186	fl.tig00000262	89.858	4703	403	51	9747576	9752217	92602	87913	0	5975
fl.tig00000186	fl.tig00000262	89.985	4683	387	59	9747600	9752217	92763	88098	0	5975
fl.tig00000186	fl.tig00000262	89.841	4705	404	53	9747575	9752217	90201	85509	0	5973
fl.tig00000186	fl.tig00000262	89.849	4709	394	62	9747576	9752217	92197	87506	0	5971
fl.tig00000186	fl.tig00000262	89.845	4707	398	49	9747576	9752217	92456	87765	0	5971
fl.tig00000186	fl.tig00000262	89.817	4704	405	49	9747576	9752217	89608	84917	0	5965
fl.tig00000186	fl.tig00000262	89.866	4697	398	54	9747576	9752206	90611	85927	0	5965
fl.tig00000186	fl.tig00000262	89.807	4709	400	60	9747576	9752217	91426	86731	0	5963
fl.tig00000186	fl.tig00000262	89.8	4706	406	54	9747576	9752217	91500	86805	0	5963
fl.tig00000186	fl.tig00000262	89.8	4706	405	53	9747576	9752217	90947	86253	0	5962
fl.tig00000186	fl.tig00000262	89.772	4703	409	62	9747576	9752217	89460	84769	0	5954
fl.tig00000186	fl.tig00000262	89.845	4697	393	53	9747576	9752206	92639	87961	0	5954
fl.tig00000186	fl.tig00000262	89.758	4706	408	54	9747576	9752217	90500	85805	0	5952
fl.tig00000186	fl.tig00000262	89.753	4704	411	58	9747576	9752217	91721	87027	0	5951
fl.tig00000186	fl.tig00000262	89.819	4695	400	59	9747576	9752206	92493	87813	0	5951
fl.tig00000186	fl.tig00000262	89.756	4705	406	55	9747576	9752217	89904	85213	0	5949
fl.tig00000186	fl.tig00000262	89.872	4680	398	60	9747603	9752217	91547	86879	0	5947
fl.tig00000186	fl.tig00000262	89.743	4709	403	59	9747575	9752217	91906	87212	0	5947
fl.tig00000186	fl.tig00000262	89.713	4705	412	52	9747576	9752217	90315	85620	0	5941
fl.tig00000186	fl.tig00000262	89.722	4709	404	54	9747576	9752217	91611	86916	0	5941
fl.tig00000186	fl.tig00000262	89.72	4708	406	55	9747576	9752217	91648	86953	0	5941
fl.tig00000186	fl.tig00000262	89.737	4706	404	63	9747576	9752217	92529	87839	0	5941
fl.tig00000186	fl.tig00000262	89.762	4698	403	52	9747576	9752207	91979	87294	0	5939
fl.tig00000186	fl.tig00000262	89.711	4704	410	52	9747576	9752217	89978	85287	0	5938
fl.tig00000186	fl.tig00000262	89.732	4694	412	57	9747584	9752217	90266	85583	0	5934
fl.tig00000186	fl.tig00000262	89.829	4680	399	50	9747603	9752217	90957	86290	0	5934
fl.tig00000186	fl.tig00000262	89.696	4707	405	67	9747576	9752217	92308	87617	0	5932
fl.tig00000186	fl.tig00000262	89.808	4680	401	56	9747603	9752217	90621	85953	0	5930
fl.tig00000186	fl.tig00000262	89.668	4704	412	55	9747576	9752217	90163	85472	0	5927
fl.tig00000186	fl.tig00000262	89.664	4702	416	53	9747576	9752217	90237	85546	0	5927
fl.tig00000186	fl.tig00000262	89.656	4708	411	62	9747575	9752217	90390	85694	0	5927
fl.tig00000186	fl.tig00000262	89.658	4709	410	55	9747576	9752217	90836	86138	0	5927
fl.tig00000186	fl.tig00000262	89.848	4669	399	55	9747603	9752207	91915	87258	0	5927
fl.tig00000186	fl.tig00000262	89.675	4707	406	47	9747576	9752217	92160	87469	0	5927
fl.tig00000186	fl.tig00000262	89.668	4704	410	62	9747579	9752217	90571	85879	0	5925
fl.tig00000186	fl.tig00000262	89.654	4707	409	59	9747576	9752217	91315	86622	0	5923
fl.tig00000186	fl.tig00000262	89.656	4708	407	58	9747576	9752217	91831	87138	0	5923
fl.tig00000186	fl.tig00000262	89.649	4705	411	54	9747576	9752217	89423	84732	0	5921
fl.tig00000186	fl.tig00000262	89.649	4705	411	55	9747576	9752217	89793	85102	0	5921
fl.tig00000186	fl.tig00000262	89.63	4706	412	49	9747576	9752217	91757	87064	0	5917
fl.tig00000186	fl.tig00000262	89.609	4706	413	51	9747576	9752217	91278	86585	0	5912
fl.tig00000186	fl.tig00000262	89.588	4706	415	51	9747576	9752217	90910	86216	0	5906
fl.tig00000186	fl.tig00000262	89.592	4708	410	63	9747575	9752217	92346	87654	0	5906
fl.tig00000186	fl.tig00000262	89.583	4704	416	57	9747576	9752217	90089	85398	0	5904
fl.tig00000186	fl.tig00000262	89.592	4708	408	60	9747576	9752217	92419	87728	0	5904
fl.tig00000186	fl.tig00000262	89.567	4706	415	54	9747576	9752217	91204	86511	0	5901
fl.tig00000186	fl.tig00000262	89.65	4686	411	61	9747576	9752199	89313	84640	0	5899
fl.tig00000186	fl.tig00000262	89.562	4704	417	54	9747576	9752217	90052	85361	0	5899
fl.tig00000186	fl.tig00000262	89.545	4706	418	60	9747576	9752217	91021	86326	0	5897
fl.tig00000186	fl.tig00000262	89.665	4683	408	46	9747600	9752217	92029	87358	0	5897
fl.tig00000186	fl.tig00000262	89.539	4703	420	54	9747576	9752217	89941	85250	0	5893
fl.tig00000186	fl.tig00000262	89.533	4710	413	59	9747576	9752220	92086	87392	0	5893
fl.tig00000186	fl.tig00000262	89.547	4707	412	59	9747576	9752217	92271	87580	0	5893
fl.tig00000186	fl.tig00000262	89.522	4705	421	49	9747576	9752217	90537	85842	0	5891
fl.tig00000186	fl.tig00000262	89.531	4709	413	58	9747576	9752217	91685	86990	0	5891
fl.tig00000186	fl.tig00000262	89.518	4713	410	64	9747576	9752217	90726	86027	0	5890
fl.tig00000186	fl.tig00000262	89.528	4708	413	52	9747576	9752217	91241	86548	0	5890
fl.tig00000186	fl.tig00000262	89.501	4705	421	47	9747576	9752217	91131	86437	0	5884
fl.tig00000186	fl.tig00000262	89.549	4698	412	49	9747576	9752207	91352	86668	0	5882
fl.tig00000186	fl.tig00000262	89.941	4613	389	56	9747576	9752125	89240	84640	0	5879
fl.tig00000186	fl.tig00000262	89.471	4711	416	56	9747576	9752217	90689	85990	0	5879
fl.tig00000186	fl.tig00000262	89.586	4686	410	49	9747600	9752217	90739	86064	0	5879
fl.tig00000186	fl.tig00000262	89.479	4705	419	61	9747576	9752217	89867	85176	0	5877
fl.tig00000186	fl.tig00000262	89.46	4706	422	50	9747576	9752217	90426	85731	0	5875
fl.tig00000186	fl.tig00000262	89.465	4708	418	52	9747576	9752217	91463	86768	0	5875
fl.tig00000186	fl.tig00000262	89.454	4703	424	56	9747576	9752217	90015	85324	0	5871
fl.tig00000186	fl.tig00000262	89.444	4708	415	55	9747576	9752217	92234	87543	0	5866
fl.tig00000186	fl.tig00000262	89.411	4703	426	52	9747576	9752217	89756	85065	0	5860
fl.tig00000186	fl.tig00000262	89.416	4705	420	52	9747576	9752217	92565	87876	0	5858
fl.tig00000186	fl.tig00000262	89.39	4703	427	51	9747576	9752217	89645	84954	0	5854
fl.tig00000186	fl.tig00000262	89.651	4648	408	56	9747576	9752161	89277	84641	0	5851
fl.tig00000186	fl.tig00000262	89.371	4704	428	48	9747576	9752217	91167	86474	0	5851
fl.tig00000186	fl.tig00000262	89.954	4589	385	59	9747670	9752200	92800	88230	0	5851
fl.tig00000186	fl.tig00000262	89.368	4703	428	58	9747576	9752217	89719	85028	0	5849
fl.tig00000186	fl.tig00000262	89.371	4704	426	53	9747576	9752217	89830	85139	0	5849
fl.tig00000186	fl.tig00000262	89.412	4694	425	58	9747576	9752206	90463	85779	0	5849
fl.tig00000186	fl.tig00000262	89.669	4646	402	57	9747633	9752217	92800	88172	0	5849
fl.tig00000186	fl.tig00000262	89.411	4684	421	57	9747581	9752200	90868	86196	0	5832
fl.tig00000186	fl.tig00000262	89.29	4706	426	54	9747576	9752217	92123	87432	0	5827
fl.tig00000186	fl.tig00000262	89.915	4571	381	50	9747707	9752217	92800	88250	0	5814
fl.tig00000186	fl.tig00000262	89.987	4534	374	57	9747744	9752217	92800	88287	0	5784
fl.tig00000186	fl.tig00000262	89.958	4501	381	51	9747575	9752014	89130	84640	0	5742
fl.tig00000186	fl.tig00000262	89.862	4508	390	49	9747603	9752051	89139	84640	0	5731
fl.tig00000186	fl.tig00000262	89.484	4574	408	47	9747576	9752087	89203	84641	0	5714
fl.tig00000186	fl.tig00000262	89.84	4498	375	57	9747781	9752217	92800	88324	0	5699
fl.tig00000186	fl.tig00000262	89.235	4617	406	74	9747613	9752180	103571	98997	0	5688
fl.tig00000186	fl.tig00000262	89.677	4456	389	56	9747818	9752217	92800	88360	0	5614
fl.tig00000186	fl.tig00000262	89.626	4463	392	46	9747576	9751977	89092	84640	0	5611
fl.tig00000186	fl.tig00000262	89.085	4581	407	76	9747687	9752217	103571	99034	0	5603
fl.tig00000186	fl.tig00000262	89.92	4375	364	58	9747892	9752207	92800	88444	0	5565
fl.tig00000186	fl.tig00000262	89.539	4426	392	52	9747576	9751940	89055	84640	0	5542
fl.tig00000186	fl.tig00000262	89.64	4411	380	52	9747856	9752207	92799	88407	0	5542
fl.tig00000186	fl.tig00000262	90.093	4310	348	57	9747968	9752217	92798	88508	0	5520
fl.tig00000186	fl.tig00000262	89.772	4351	376	57	9747576	9751867	88981	84641	0	5505
fl.tig00000186	fl.tig00000262	89.809	4347	368	49	9747929	9752217	92800	88471	0	5504
fl.tig00000186	fl.tig00000262	89.225	4464	400	59	9747576	9751995	103423	98997	0	5504
fl.tig00000186	fl.tig00000262	89.496	4389	391	53	9747576	9751904	89018	84640	0	5487
fl.tig00000186	fl.tig00000262	89.757	4315	373	52	9747576	9751831	88944	84640	0	5456
fl.tig00000186	fl.tig00000262	88.503	4584	428	87	9747576	9752106	103534	98997	0	5454
fl.tig00000186	fl.tig00000262	88.657	4549	411	79	9747576	9752068	103497	98998	0	5445
fl.tig00000186	fl.tig00000262	88.761	4511	406	61	9747576	9752032	103460	98997	0	5428
fl.tig00000186	fl.tig00000262	89.18	4390	394	57	9747872	9752217	103571	99219	0	5400
fl.tig00000186	fl.tig00000262	89.731	4275	360	55	9748003	9752217	92800	88545	0	5389
fl.tig00000186	fl.tig00000262	88.415	4549	424	79	9747724	9752217	103571	99071	0	5385
fl.tig00000186	fl.tig00000262	89.572	4277	379	58	9747576	9751794	88907	84640	0	5365
fl.tig00000186	fl.tig00000262	89.715	4239	355	55	9748040	9752217	92800	88582	0	5337
fl.tig00000186	fl.tig00000262	88.633	4434	409	83	9747576	9751958	103386	98997	0	5308
fl.tig00000186	fl.tig00000262	89.952	4160	347	53	9748114	9752217	92800	88656	0	5301
fl.tig00000186	fl.tig00000262	89.825	4167	361	55	9747576	9751688	88796	84639	0	5288
fl.tig00000186	fl.tig00000262	88.121	4512	433	88	9747761	9752217	103571	99108	0	5267
fl.tig00000186	fl.tig00000262	89.876	4129	356	44	9747576	9751651	88759	84640	0	5252
fl.tig00000186	fl.tig00000262	89.968	4117	339	48	9748147	9752207	92800	88702	0	5247
fl.tig00000186	fl.tig00000262	89.429	4200	367	51	9748077	9752217	92800	88619	0	5225
fl.tig00000186	fl.tig00000262	88.303	4437	418	61	9747835	9752217	103571	99182	0	5225
fl.tig00000186	fl.tig00000262	89.343	4204	379	50	9747576	9751720	88833	84640	0	5217
fl.tig00000186	fl.tig00000262	88.624	4360	401	83	9747909	9752217	103571	99256	0	5216
fl.tig00000186	fl.tig00000262	88.089	4475	428	82	9747798	9752216	103571	99146	0	5214
fl.tig00000186	fl.tig00000262	89.995	4078	339	55	9748184	9752207	92800	88738	0	5206
fl.tig00000186	fl.tig00000262	89.033	4240	398	49	9747576	9751757	88870	84640	0	5192
fl.tig00000186	fl.tig00000262	89.758	4052	344	57	9748221	9752217	92800	88765	0	5118
fl.tig00000186	fl.tig00000262	88.066	4391	426	60	9747576	9751914	103349	99005	0	5116
fl.tig00000186	fl.tig00000262	89.318	4091	378	37	9747576	9751614	88723	84640	0	5079
fl.tig00000186	fl.tig00000262	87.913	4360	433	84	9747576	9751885	103312	98997	0	5046
fl.tig00000186	fl.tig00000262	89.371	4055	369	49	9747576	9751576	88687	84641	0	5044
fl.tig00000186	fl.tig00000262	88.275	4290	402	62	9747576	9751812	103238	98997	0	5042
fl.tig00000186	fl.tig00000262	89.55	4019	358	46	9747576	9751540	88650	84640	0	5038
fl.tig00000186	fl.tig00000262	88.244	4287	408	54	9747983	9752217	103571	99329	0	5036
fl.tig00000186	fl.tig00000262	88.601	4211	389	73	9747576	9751738	103164	98997	0	5033
fl.tig00000186	fl.tig00000262	87.959	4327	420	61	9747576	9751849	103275	98997	0	5011
fl.tig00000186	fl.tig00000262	87.969	4314	423	58	9747946	9752207	103571	99302	0	5003
fl.tig00000186	fl.tig00000262	89.848	3940	331	48	9748332	9752217	92800	88876	0	4996
fl.tig00000186	fl.tig00000262	89.385	4013	355	53	9748260	9752217	92798	88802	0	4985
fl.tig00000186	fl.tig00000262	88.188	4250	407	70	9747576	9751775	103201	98997	0	4979
fl.tig00000186	fl.tig00000262	88.637	4154	389	73	9747576	9751687	103127	99015	0	4979
fl.tig00000186	fl.tig00000262	88.733	4127	382	55	9747576	9751661	103089	99005	0	4968
fl.tig00000186	fl.tig00000262	89.43	3983	359	43	9747576	9751504	88613	84639	0	4966
fl.tig00000186	fl.tig00000262	88.091	4249	413	58	9748020	9752217	103571	99365	0	4957
fl.tig00000186	fl.tig00000262	89.765	3908	331	46	9747576	9751447	102871	98997	0	4937
fl.tig00000186	fl.tig00000262	89.635	3917	346	41	9747603	9751466	88549	84640	0	4929
fl.tig00000186	fl.tig00000262	89.311	3976	358	42	9748295	9752217	92800	88839	0	4926
fl.tig00000186	fl.tig00000262	88.952	4037	367	44	9747600	9751595	102995	98997	0	4911
fl.tig00000186	fl.tig00000262	88.022	4216	404	61	9748057	9752217	103571	99402	0	4894
fl.tig00000186	fl.tig00000262	88.724	4053	375	56	9748201	9752207	103571	99555	0	4878
fl.tig00000186	fl.tig00000262	88.128	4178	397	71	9748094	9752217	103571	99439	0	4876
fl.tig00000186	fl.tig00000262	89.406	3908	350	52	9747576	9751428	88539	84641	0	4865
fl.tig00000186	fl.tig00000262	88.445	4102	381	57	9747576	9751631	103052	98998	0	4863
fl.tig00000186	fl.tig00000262	88.978	3983	369	41	9748275	9752217	103571	99619	0	4859
fl.tig00000186	fl.tig00000262	89.398	3905	341	55	9748369	9752217	92800	88913	0	4850
fl.tig00000186	fl.tig00000262	89.532	3869	345	43	9747576	9751391	88502	84641	0	4846
fl.tig00000186	fl.tig00000262	89.648	3835	327	47	9748423	9752217	103571	99767	0	4819
fl.tig00000186	fl.tig00000262	89.018	3952	351	57	9747576	9751484	102908	98997	0	4817
fl.tig00000186	fl.tig00000262	88.168	4116	394	72	9748151	9752217	103547	99476	0	4817
fl.tig00000186	fl.tig00000262	89.589	3823	343	37	9747576	9751350	88465	84650	0	4804
fl.tig00000186	fl.tig00000262	89.608	3830	325	47	9748444	9752217	92799	88987	0	4800
fl.tig00000186	fl.tig00000262	88.121	4083	400	60	9748164	9752199	103571	99527	0	4774
fl.tig00000186	fl.tig00000262	89.697	3795	316	48	9748480	9752217	92800	89024	0	4772
fl.tig00000186	fl.tig00000262	89.222	3869	342	46	9748406	9752217	92800	88950	0	4765
fl.tig00000186	fl.tig00000262	88.335	4029	380	79	9748238	9752216	103571	99583	0	4754
fl.tig00000186	fl.tig00000262	88.44	3988	380	61	9747576	9751521	102945	98997	0	4735
fl.tig00000186	fl.tig00000262	90.12	3674	297	46	9748593	9752217	92791	89135	0	4713
fl.tig00000186	fl.tig00000262	88.111	4029	390	81	9747576	9751558	102982	98997	0	4704
fl.tig00000186	fl.tig00000262	89.505	3754	337	38	9747582	9751286	88385	84640	0	4697
fl.tig00000186	fl.tig00000262	89.199	3796	355	41	9747576	9751323	88428	84640	0	4687
fl.tig00000186	fl.tig00000262	88.84	3880	347	58	9748386	9752217	103571	99730	0	4687
fl.tig00000186	fl.tig00000262	89.721	3697	326	42	9747600	9751248	88331	84641	0	4673
fl.tig00000186	fl.tig00000262	89.634	3714	320	45	9748555	9752217	92797	89098	0	4665
fl.tig00000186	fl.tig00000262	89.395	3753	331	45	9748518	9752217	92799	89061	0	4663
fl.tig00000186	fl.tig00000262	89.742	3685	322	38	9747576	9751211	88318	84641	0	4660
fl.tig00000186	fl.tig00000262	88.293	3955	375	76	9748312	9752217	103571	99656	0	4658
fl.tig00000186	fl.tig00000262	89.797	3646	320	32	9747576	9751174	88281	84641	0	4625
fl.tig00000186	fl.tig00000262	88.479	3880	360	70	9747576	9751410	102834	98997	0	4608
fl.tig00000186	fl.tig00000262	90.106	3578	306	29	9747603	9751137	88213	84641	0	4602
fl.tig00000186	fl.tig00000262	89.443	3647	317	45	9748621	9752217	92800	89172	0	4540
fl.tig00000186	fl.tig00000262	88.428	3811	367	42	9747576	9751350	102797	99025	0	4527
fl.tig00000186	fl.tig00000262	89.057	3692	328	53	9747576	9751230	102649	98997	0	4510
fl.tig00000186	fl.tig00000262	87.806	3920	386	62	9748349	9752217	103571	99693	0	4506
fl.tig00000186	fl.tig00000262	89.723	3571	303	45	9748695	9752217	92800	89246	0	4503
fl.tig00000186	fl.tig00000262	89.664	3570	317	36	9747576	9751100	88203	84641	0	4501
fl.tig00000186	fl.tig00000262	89.332	3609	319	51	9748658	9752217	92800	89209	0	4471
fl.tig00000186	fl.tig00000262	89.725	3533	309	35	9747579	9751065	88163	84639	0	4464
fl.tig00000186	fl.tig00000262	89.743	3500	303	49	9747576	9751045	102470	98997	0	4423
fl.tig00000186	fl.tig00000262	89.828	3490	287	55	9748769	9752207	92800	89328	0	4416
fl.tig00000186	fl.tig00000262	87.914	3806	378	69	9747576	9751341	102760	98997	0	4405
fl.tig00000186	fl.tig00000262	88.259	3739	362	46	9748497	9752189	103571	99864	0	4401
fl.tig00000186	fl.tig00000262	88.895	3620	330	50	9748638	9752217	103571	99984	0	4392
fl.tig00000186	fl.tig00000262	88.234	3731	359	71	9747576	9751267	102686	98997	0	4385
fl.tig00000186	fl.tig00000262	89.769	3460	300	41	9747576	9750989	88092	84641	0	4379
fl.tig00000186	fl.tig00000262	89.33	3524	309	44	9748734	9752207	92798	89292	0	4362
fl.tig00000186	fl.tig00000262	87.733	3807	379	69	9748460	9752217	103571	99804	0	4362
fl.tig00000186	fl.tig00000262	88.103	3732	363	44	9748534	9752217	103571	99873	0	4357
fl.tig00000186	fl.tig00000262	89.391	3497	319	39	9747576	9751027	88129	84640	0	4355
fl.tig00000186	fl.tig00000262	87.825	3770	375	73	9747576	9751304	102723	98997	0	4342
fl.tig00000186	fl.tig00000262	88.314	3671	353	64	9748589	9752217	103546	99910	0	4333
fl.tig00000186	fl.tig00000262	89.544	3462	296	53	9748806	9752217	92800	89355	0	4327
fl.tig00000186	fl.tig00000262	88.436	3632	350	56	9748625	9752217	103547	99947	0	4316
fl.tig00000186	fl.tig00000262	89.894	3384	292	39	9747576	9750915	88018	84641	0	4309
fl.tig00000186	fl.tig00000262	89.424	3423	310	43	9747576	9750953	88055	84640	0	4268
fl.tig00000186	fl.tig00000262	88.851	3507	323	59	9748749	9752217	103571	100095	0	4248
fl.tig00000186	fl.tig00000262	89.584	3389	291	37	9748880	9752220	92800	89426	0	4246
fl.tig00000186	fl.tig00000262	88.109	3633	353	67	9747600	9751193	102589	98997	0	4242
fl.tig00000186	fl.tig00000262	89.191	3423	308	46	9748843	9752217	92800	89392	0	4215
fl.tig00000186	fl.tig00000262	89.885	3312	283	36	9747576	9750842	87944	84640	0	4213
fl.tig00000186	fl.tig00000262	90.085	3278	269	36	9747576	9750823	102248	98997	0	4202
fl.tig00000186	fl.tig00000262	89.493	3350	300	42	9747575	9750879	87982	84640	0	4189
fl.tig00000186	fl.tig00000262	88.061	3585	352	55	9748675	9752217	103571	100021	0	4180
fl.tig00000186	fl.tig00000262	88.674	3470	323	60	9747576	9751008	102433	98997	0	4167
fl.tig00000186	fl.tig00000262	89.878	3280	264	45	9748976	9752217	103566	100317	0	4156
fl.tig00000186	fl.tig00000262	88.121	3544	353	62	9748712	9752217	103571	100058	0	4150
fl.tig00000186	fl.tig00000262	89.556	3313	282	50	9748954	9752217	92800	89503	0	4143
fl.tig00000186	fl.tig00000262	87.981	3561	350	70	9747600	9751119	102520	98997	0	4133
fl.tig00000186	fl.tig00000262	88.698	3433	320	44	9748823	9752217	103571	100169	0	4128
fl.tig00000186	fl.tig00000262	88.018	3547	349	70	9747576	9751082	102507	98997	0	4126
fl.tig00000186	fl.tig00000262	89.191	3349	300	37	9748917	9752217	92800	89466	0	4122
fl.tig00000186	fl.tig00000262	87.542	3596	372	70	9747601	9751156	102556	98997	0	4089
fl.tig00000186	fl.tig00000262	88.462	3432	328	53	9747576	9750971	102396	98997	0	4082
fl.tig00000186	fl.tig00000262	89.364	3272	292	46	9748991	9752217	92800	89540	0	4063
fl.tig00000186	fl.tig00000262	89.313	3275	298	35	9747576	9750805	87907	84640	0	4061
fl.tig00000186	fl.tig00000262	88.196	3448	335	53	9748810	9752217	103547	100132	0	4047
fl.tig00000186	fl.tig00000262	89.314	3238	292	36	9747576	9750767	87870	84641	0	4013
fl.tig00000186	fl.tig00000262	88.552	3363	307	60	9747576	9750897	102322	98997	0	4006
fl.tig00000186	fl.tig00000262	89.898	3128	267	35	9747576	9750662	87759	84640	0	3980
fl.tig00000186	fl.tig00000262	89.418	3194	287	40	9747575	9750726	87834	84650	0	3978
fl.tig00000186	fl.tig00000262	89.697	3164	262	35	9749103	9752217	92799	89651	0	3978
fl.tig00000186	fl.tig00000262	89.35	3202	277	50	9749065	9752217	92800	89614	0	3965
fl.tig00000186	fl.tig00000262	89.071	3239	290	46	9749028	9752217	92800	89577	0	3962
fl.tig00000186	fl.tig00000262	89.507	3164	283	38	9747576	9750698	87796	84641	0	3958
fl.tig00000186	fl.tig00000262	88.155	3377	320	66	9747600	9750934	102335	98997	0	3947
fl.tig00000186	fl.tig00000262	87.978	3402	329	63	9748860	9752217	103571	100206	0	3943
fl.tig00000186	fl.tig00000262	88.972	3210	288	43	9749045	9752217	103571	100391	0	3906
fl.tig00000186	fl.tig00000262	89.45	3128	266	49	9749139	9752217	92800	89688	0	3890
fl.tig00000186	fl.tig00000262	87.872	3364	330	60	9748897	9752217	103571	100243	0	3880
fl.tig00000186	fl.tig00000262	89.45	3090	279	32	9747576	9750625	87722	84640	0	3856
fl.tig00000186	fl.tig00000262	88.854	3176	293	44	9747581	9750726	102169	99025	0	3847
fl.tig00000186	fl.tig00000262	89.877	3013	262	32	9747576	9750550	87648	84641	0	3834
fl.tig00000186	fl.tig00000262	89.324	3091	266	43	9749176	9752217	92800	89725	0	3821
fl.tig00000186	fl.tig00000262	87.786	3324	332	49	9747576	9750860	102285	98997	0	3821
fl.tig00000186	fl.tig00000262	87.74	3328	328	63	9748934	9752217	103571	100280	0	3812
fl.tig00000186	fl.tig00000262	89.413	3051	278	36	9747576	9750587	87685	84641	0	3803
fl.tig00000186	fl.tig00000262	89.902	2971	254	38	9747576	9750509	87611	84650	0	3783
fl.tig00000186	fl.tig00000262	90.181	2933	245	28	9747576	9750473	87574	84650	0	3781
fl.tig00000186	fl.tig00000262	87.996	3249	318	62	9747576	9750786	102211	98997	0	3773
fl.tig00000186	fl.tig00000262	90.044	2943	234	31	9749319	9752217	92800	89873	0	3757
fl.tig00000186	fl.tig00000262	87.873	3249	324	49	9749008	9752217	103571	100354	0	3753
fl.tig00000186	fl.tig00000262	89.144	3049	275	33	9749214	9752217	92799	89762	0	3746
fl.tig00000186	fl.tig00000262	90.155	2905	243	35	9747576	9750445	87537	84641	0	3740
fl.tig00000186	fl.tig00000262	89.704	2972	245	48	9749291	9752217	92791	89836	0	3736
fl.tig00000186	fl.tig00000262	90.373	2867	235	32	9747576	9750408	87500	84641	0	3727
fl.tig00000186	fl.tig00000262	90.055	2906	230	46	9749356	9752217	92800	89910	0	3711
fl.tig00000186	fl.tig00000262	88.816	3058	287	38	9747576	9750606	102026	98997	0	3701
fl.tig00000186	fl.tig00000262	89.055	3015	270	44	9749250	9752217	92800	89799	0	3685
fl.tig00000186	fl.tig00000262	87.917	3178	311	63	9747576	9750717	102137	98997	0	3674
fl.tig00000186	fl.tig00000262	90.035	2870	227	40	9749392	9752217	92801	89947	0	3661
fl.tig00000186	fl.tig00000262	87.826	3179	309	68	9749082	9752217	103571	100428	0	3655
fl.tig00000186	fl.tig00000262	90.411	2795	227	34	9747576	9750336	87426	84639	0	3639
fl.tig00000186	fl.tig00000262	87.934	3141	306	51	9747576	9750680	102100	98997	0	3633
fl.tig00000186	fl.tig00000262	89.965	2830	243	36	9747576	9750371	87463	84641	0	3615
fl.tig00000186	fl.tig00000262	87.893	3114	304	46	9749119	9752189	103571	100488	0	3594
fl.tig00000186	fl.tig00000262	87.955	3105	301	54	9749156	9752217	103571	100497	0	3594
fl.tig00000186	fl.tig00000262	87.85	3103	304	53	9747576	9750642	102063	98998	0	3574
fl.tig00000186	fl.tig00000262	87.924	3064	305	53	9749193	9752217	103571	100534	0	3548
fl.tig00000186	fl.tig00000262	88.563	2964	281	38	9749287	9752217	103546	100608	0	3542
fl.tig00000186	fl.tig00000262	89.58	2831	238	41	9749430	9752217	92800	89984	0	3541
fl.tig00000186	fl.tig00000262	89.989	2757	235	36	9747576	9750298	87389	84640	0	3524
fl.tig00000186	fl.tig00000262	88.605	2931	270	47	9749323	9752217	103547	100645	0	3504
fl.tig00000186	fl.tig00000262	88.317	2953	283	37	9747576	9750500	101915	98997	0	3485
fl.tig00000186	fl.tig00000262	89.402	2793	241	39	9749467	9752217	92800	90021	0	3467
fl.tig00000186	fl.tig00000262	89.886	2719	234	35	9747576	9750260	87352	84641	0	3459
fl.tig00000186	fl.tig00000262	87.653	3029	303	62	9747576	9750569	101989	98997	0	3456
fl.tig00000186	fl.tig00000262	89.481	2757	233	45	9749504	9752217	92800	90058	0	3432
fl.tig00000186	fl.tig00000262	87.926	2965	290	63	9747576	9750509	101952	99025	0	3430
fl.tig00000186	fl.tig00000262	89.974	2683	228	31	9747576	9750224	87315	84640	0	3426
fl.tig00000186	fl.tig00000262	88.678	2844	267	43	9749397	9752206	103547	100725	0	3417
fl.tig00000186	fl.tig00000262	87.327	3030	311	51	9749230	9752216	103571	100572	0	3400
fl.tig00000186	fl.tig00000262	91.512	2486	188	21	9742637	9745109	108554	106079	0	3400
fl.tig00000186	fl.tig00000262	89.563	2721	225	33	9749541	9752217	92800	90095	0	3397
fl.tig00000186	fl.tig00000262	88.01	2919	283	59	9747576	9750464	101878	98997	0	3389
fl.tig00000186	fl.tig00000262	88.136	2891	282	56	9749336	9752189	103571	100705	0	3382
fl.tig00000186	fl.tig00000262	88.459	2842	274	38	9749410	9752217	103571	100750	0	3382
fl.tig00000186	fl.tig00000262	89.977	2644	227	30	9747576	9750186	87279	84641	0	3380
fl.tig00000186	fl.tig00000262	89.271	2731	239	42	9749521	9752217	103571	100861	0	3371
fl.tig00000186	fl.tig00000262	89.277	2723	247	34	9747576	9750279	101693	98997	0	3369
fl.tig00000186	fl.tig00000262	88.204	2857	272	39	9747600	9750427	101817	98997	0	3349
fl.tig00000186	fl.tig00000262	89.382	2684	227	36	9749577	9752217	92800	90132	0	3325
fl.tig00000186	fl.tig00000262	88.564	2772	255	46	9749484	9752217	103571	100824	0	3306
fl.tig00000186	fl.tig00000262	88.181	2809	270	51	9749447	9752217	103571	100787	0	3291
fl.tig00000186	fl.tig00000262	93.487	2211	136	8	9742652	9744858	108554	106348	0	3278
fl.tig00000186	fl.tig00000262	87.825	2842	285	55	9747576	9750390	101804	98997	0	3275
fl.tig00000186	fl.tig00000262	89.271	2647	226	40	9749614	9752217	92800	90169	0	3262
fl.tig00000186	fl.tig00000262	89.778	2573	222	34	9747576	9750113	87206	84640	0	3256
fl.tig00000186	fl.tig00000262	88.182	2767	268	47	9747576	9750316	101730	98997	0	3243
fl.tig00000186	fl.tig00000262	89.31	2610	238	32	9747576	9750150	87243	84640	0	3236
fl.tig00000186	fl.tig00000262	92.902	2226	150	8	9742562	9744783	108509	106288	0	3229
fl.tig00000186	fl.tig00000262	90.532	2461	195	32	9747575	9750002	87096	84641	0	3219
fl.tig00000186	fl.tig00000262	93.124	2196	143	8	9742667	9744858	108554	106363	0	3212
fl.tig00000186	fl.tig00000262	87.687	2810	275	55	9747576	9750353	101767	98997	0	3206
fl.tig00000186	fl.tig00000262	89.74	2534	221	30	9747576	9750075	87169	84641	0	3203
fl.tig00000186	fl.tig00000262	89.153	2609	227	38	9749651	9752217	92800	90206	0	3199
fl.tig00000186	fl.tig00000262	89.81	2522	220	32	9749726	9752217	92798	90284	0	3199
fl.tig00000186	fl.tig00000262	90.036	2469	211	29	9747603	9750039	87105	84640	0	3164
fl.tig00000186	fl.tig00000262	89.222	2570	225	35	9749688	9752217	92800	90243	0	3164
fl.tig00000186	fl.tig00000262	89.802	2481	215	29	9749765	9752217	92791	90321	0	3145
fl.tig00000186	fl.tig00000262	92.402	2211	160	8	9742562	9744768	108494	106288	0	3145
fl.tig00000186	fl.tig00000262	92.577	2196	155	8	9742562	9744753	108479	106288	0	3145
fl.tig00000186	fl.tig00000262	88.235	2669	256	42	9747600	9750242	101633	98997	0	3136
fl.tig00000186	fl.tig00000262	89.77	2483	209	31	9749761	9752217	103546	101083	0	3136
fl.tig00000186	fl.tig00000262	88.048	2669	268	45	9749581	9752217	103547	100898	0	3114
fl.tig00000186	fl.tig00000262	92.481	2181	156	8	9742562	9744738	108464	106288	0	3112
fl.tig00000186	fl.tig00000262	88.102	2656	265	35	9749594	9752217	103571	100935	0	3107
fl.tig00000186	fl.tig00000262	92.343	2181	159	8	9742682	9744858	108554	106378	0	3096
fl.tig00000186	fl.tig00000262	92.655	2151	150	8	9742562	9744708	108434	106288	0	3090
fl.tig00000186	fl.tig00000262	92.475	2166	155	8	9742697	9744858	108554	106393	0	3090
fl.tig00000186	fl.tig00000262	88.3	2624	246	42	9749631	9752217	103571	100972	0	3088
fl.tig00000186	fl.tig00000262	89.406	2492	209	39	9749757	9752217	103513	101046	0	3088
fl.tig00000186	fl.tig00000262	89.975	2414	209	28	9747576	9749961	87058	84650	0	3086
fl.tig00000186	fl.tig00000262	89.44	2481	214	35	9747601	9750057	101453	98997	0	3086
fl.tig00000186	fl.tig00000262	92.336	2166	158	8	9742562	9744723	108449	106288	0	3073
fl.tig00000186	fl.tig00000262	92.65	2136	149	8	9742562	9744693	108419	106288	0	3068
fl.tig00000186	fl.tig00000262	93.02	2106	139	8	9742562	9744663	108389	106288	0	3068
fl.tig00000186	fl.tig00000262	92.469	2151	154	8	9742712	9744858	108554	106408	0	3068
fl.tig00000186	fl.tig00000262	88.459	2582	240	39	9747576	9750131	101546	98997	0	3064
fl.tig00000186	fl.tig00000262	92.692	2121	147	8	9742562	9744678	108404	106288	0	3051
fl.tig00000186	fl.tig00000262	89.719	2422	199	42	9749830	9752217	92800	90395	0	3048
fl.tig00000186	fl.tig00000262	89.456	2447	210	32	9749793	9752206	92800	90369	0	3046
fl.tig00000186	fl.tig00000262	92.416	2136	154	8	9742727	9744858	108554	106423	0	3040
fl.tig00000186	fl.tig00000262	89.862	2387	207	31	9747576	9749933	87021	84641	0	3035
fl.tig00000186	fl.tig00000262	89.032	2489	217	40	9747634	9750094	101457	98997	0	3033
fl.tig00000186	fl.tig00000262	90.536	2314	184	25	9747576	9749860	86947	84640	0	3027
fl.tig00000186	fl.tig00000262	89.807	2384	195	26	9749867	9752217	92800	90432	0	3013
fl.tig00000186	fl.tig00000262	92.545	2106	149	8	9742757	9744858	108554	106453	0	3013
fl.tig00000186	fl.tig00000262	87.481	2660	267	42	9747576	9750205	101620	98997	0	3007
fl.tig00000186	fl.tig00000262	92.315	2121	155	8	9742742	9744858	108554	106438	0	3007
fl.tig00000186	fl.tig00000262	88.017	2587	249	42	9749668	9752217	103571	101009	0	3003
fl.tig00000186	fl.tig00000262	94.157	1968	112	3	9742892	9744858	108554	106589	0	2994
fl.tig00000186	fl.tig00000262	92.539	2091	148	8	9742772	9744858	108554	106468	0	2990
fl.tig00000186	fl.tig00000262	89.987	2347	185	38	9749905	9752217	92799	90469	0	2987
fl.tig00000186	fl.tig00000262	89.838	2352	202	34	9747576	9749897	86984	84640	0	2985
fl.tig00000186	fl.tig00000262	92.492	2091	149	8	9742562	9744648	108374	106288	0	2985
fl.tig00000186	fl.tig00000262	90.752	2260	174	26	9749982	9752217	92791	90543	0	2983
fl.tig00000186	fl.tig00000262	92.63	2076	145	8	9742562	9744633	108359	106288	0	2979
fl.tig00000186	fl.tig00000262	92.582	2076	146	8	9742787	9744858	108554	106483	0	2974
fl.tig00000186	fl.tig00000262	93.103	2030	134	6	9742562	9744588	108314	106288	0	2968
fl.tig00000186	fl.tig00000262	92.625	2061	144	8	9742802	9744858	108554	106498	0	2957
fl.tig00000186	fl.tig00000262	93.347	1999	128	5	9742562	9744557	108284	106288	0	2950
fl.tig00000186	fl.tig00000262	89.987	2307	189	34	9749941	9752217	92800	90506	0	2942
fl.tig00000186	fl.tig00000262	88.807	2439	218	40	9749810	9752217	103571	101157	0	2940
fl.tig00000186	fl.tig00000262	92.62	2046	143	8	9742817	9744858	108554	106513	0	2935
fl.tig00000186	fl.tig00000262	87.233	2624	267	49	9747576	9750168	101583	98997	0	2928
fl.tig00000186	fl.tig00000262	92.285	2061	151	8	9742562	9744618	108344	106288	0	2918
fl.tig00000186	fl.tig00000262	88.44	2448	229	40	9747600	9750020	101417	98997	0	2904
fl.tig00000186	fl.tig00000262	88.403	2449	235	38	9749797	9752217	103547	101120	0	2904
fl.tig00000186	fl.tig00000262	92.418	2031	146	8	9742832	9744858	108554	106528	0	2891
fl.tig00000186	fl.tig00000262	90.951	2155	168	22	9747576	9749708	86799	84650	0	2874
fl.tig00000186	fl.tig00000262	88.423	2410	225	42	9747576	9749961	101404	99025	0	2856
fl.tig00000186	fl.tig00000262	90.067	2225	183	24	9750018	9752217	92791	90580	0	2850
fl.tig00000186	fl.tig00000262	92.212	2016	149	8	9742847	9744858	108554	106543	0	2846
fl.tig00000186	fl.tig00000262	89.455	2276	205	30	9747576	9749822	86910	84641	0	2841
fl.tig00000186	fl.tig00000262	88.343	2402	225	43	9749847	9752217	103571	101194	0	2833
fl.tig00000186	fl.tig00000262	88.832	2337	212	34	9749884	9752189	103571	101253	0	2824
fl.tig00000186	fl.tig00000262	90.1	2192	189	22	9747576	9749744	86836	84650	0	2820
fl.tig00000186	fl.tig00000262	92.74	1956	133	9	9742922	9744874	108554	106605	0	2817
fl.tig00000186	fl.tig00000262	92.104	2001	150	8	9742862	9744858	108554	106558	0	2813
fl.tig00000186	fl.tig00000262	90.314	2168	174	32	9750055	9752200	92791	90638	0	2808
fl.tig00000186	fl.tig00000262	92.246	1986	145	9	9742562	9744541	108254	106272	0	2806
fl.tig00000186	fl.tig00000262	88.452	2364	219	42	9747576	9749915	101330	98997	0	2804
fl.tig00000186	fl.tig00000262	89.495	2237	204	29	9747576	9749785	86873	84641	0	2800
fl.tig00000186	fl.tig00000262	88.088	2401	232	41	9747576	9749952	101367	98997	0	2800
fl.tig00000186	fl.tig00000262	90.361	2158	170	24	9750083	9752217	92800	90658	0	2798
fl.tig00000186	fl.tig00000262	89.12	2261	212	31	9749978	9752217	103546	101299	0	2782
fl.tig00000186	fl.tig00000262	90.456	2127	176	18	9747576	9749680	86762	84641	0	2778
fl.tig00000186	fl.tig00000262	92.379	1955	142	7	9742562	9744512	108239	106288	0	2778
fl.tig00000186	fl.tig00000262	90.57	2121	162	25	9750120	9752217	92800	90695	0	2774
fl.tig00000186	fl.tig00000262	88.402	2328	221	31	9749921	9752217	103571	101262	0	2758
fl.tig00000186	fl.tig00000262	92.468	1925	138	7	9742937	9744858	108554	106634	0	2745
fl.tig00000186	fl.tig00000262	91.856	1940	151	7	9742562	9744497	108224	106288	0	2700
fl.tig00000186	fl.tig00000262	88.358	2259	226	34	9747601	9749841	101236	98997	0	2680
fl.tig00000186	fl.tig00000262	92.042	1910	145	7	9742952	9744858	108554	106649	0	2678
fl.tig00000186	fl.tig00000262	90.072	2085	167	33	9750157	9752217	92800	90732	0	2667
fl.tig00000186	fl.tig00000262	92.137	1895	142	7	9742967	9744858	108554	106664	0	2667
fl.tig00000186	fl.tig00000262	88.403	2242	221	26	9747582	9749804	101218	98997	0	2663
fl.tig00000186	fl.tig00000262	88.379	2246	219	27	9749996	9752216	103565	101337	0	2663
fl.tig00000186	fl.tig00000262	87.704	2326	232	47	9747576	9749877	101293	98998	0	2662
fl.tig00000186	fl.tig00000262	89.809	2090	188	21	9747576	9749644	86725	84640	0	2656
fl.tig00000186	fl.tig00000262	91.636	1925	154	7	9742562	9744482	108209	106288	0	2656
fl.tig00000186	fl.tig00000262	91.78	1910	150	7	9742562	9744467	108194	106288	0	2651
fl.tig00000186	fl.tig00000262	89.737	2095	177	24	9750137	9752206	103571	101490	0	2643
fl.tig00000186	fl.tig00000262	90.859	1980	157	17	9747576	9749534	86616	84640	0	2632
fl.tig00000186	fl.tig00000262	93.236	1789	116	5	9742562	9744347	108074	106288	0	2628
fl.tig00000186	fl.tig00000262	89.966	2053	180	22	9747576	9749606	86689	84641	0	2627
fl.tig00000186	fl.tig00000262	88.721	2181	201	30	9750063	9752217	103571	101410	0	2623
fl.tig00000186	fl.tig00000262	91.715	1895	150	7	9742562	9744452	108179	106288	0	2623
fl.tig00000186	fl.tig00000262	88.323	2218	214	41	9750026	9752217	103571	101373	0	2619
fl.tig00000186	fl.tig00000262	88.579	2189	205	39	9747576	9749744	101188	99025	0	2615
fl.tig00000186	fl.tig00000262	90.278	2016	171	19	9747576	9749569	86653	84641	0	2614
fl.tig00000186	fl.tig00000262	90	2040	177	16	9750198	9752217	103547	101515	0	2612
fl.tig00000186	fl.tig00000262	89.359	2105	182	34	9747576	9749662	101077	98997	0	2608
fl.tig00000186	fl.tig00000262	91.755	1880	148	7	9742562	9744437	108164	106288	0	2606
fl.tig00000186	fl.tig00000262	91.755	1880	148	7	9742982	9744858	108554	106679	0	2606
fl.tig00000186	fl.tig00000262	88.486	2180	206	34	9747576	9749735	101151	98997	0	2593
fl.tig00000186	fl.tig00000262	92.418	1820	131	7	9742562	9744377	108104	106288	0	2590
fl.tig00000186	fl.tig00000262	89.79	2047	172	29	9750194	9752217	92800	90768	0	2588
fl.tig00000186	fl.tig00000262	90.19	1998	163	23	9750231	9752207	92800	90815	0	2573
fl.tig00000186	fl.tig00000262	91.635	1865	149	7	9742997	9744858	108554	106694	0	2573
fl.tig00000186	fl.tig00000262	90.617	1961	151	23	9750268	9752207	92800	90852	0	2571
fl.tig00000186	fl.tig00000262	88.889	2115	197	27	9750100	9752189	103571	101470	0	2569
fl.tig00000186	fl.tig00000262	91.989	1835	140	7	9742562	9744392	108119	106288	0	2567
fl.tig00000186	fl.tig00000262	93.291	1744	112	5	9743117	9744858	108554	106814	0	2567
fl.tig00000186	fl.tig00000262	89.549	2038	183	19	9747600	9749625	101016	98997	0	2556
fl.tig00000186	fl.tig00000262	91.676	1850	147	7	9742562	9744407	108134	106288	0	2556
fl.tig00000186	fl.tig00000262	91.676	1850	147	7	9743012	9744858	108554	106709	0	2556
fl.tig00000186	fl.tig00000262	91.069	1881	159	9	9742562	9744436	108149	106272	0	2534
fl.tig00000186	fl.tig00000262	88.282	2142	209	30	9747576	9749699	101114	98997	0	2527
fl.tig00000186	fl.tig00000262	91.302	1851	152	9	9743027	9744874	108554	106710	0	2518
fl.tig00000186	fl.tig00000262	92.282	1775	130	7	9743087	9744858	108554	106784	0	2512
fl.tig00000186	fl.tig00000262	91.745	1805	142	7	9743057	9744858	108554	106754	0	2501
fl.tig00000186	fl.tig00000262	91.955	1790	137	7	9743072	9744858	108554	106769	0	2501
fl.tig00000186	fl.tig00000262	89.124	2032	184	22	9750211	9752217	103571	101552	0	2494
fl.tig00000186	fl.tig00000262	91.429	1820	149	7	9743042	9744858	108554	106739	0	2490
fl.tig00000186	fl.tig00000262	89.964	1943	171	17	9747576	9749497	86579	84640	0	2486
fl.tig00000186	fl.tig00000262	92.159	1760	131	7	9742562	9744317	108044	106288	0	2479
fl.tig00000186	fl.tig00000262	90.623	1877	154	15	9747603	9749459	86515	84641	0	2471
fl.tig00000186	fl.tig00000262	89.974	1935	159	23	9750305	9752217	92800	90879	0	2466
fl.tig00000186	fl.tig00000262	90.532	1880	150	19	9750359	9752217	103571	101699	0	2460
fl.tig00000186	fl.tig00000262	91.862	1745	135	7	9742562	9744302	108029	106288	0	2429
fl.tig00000186	fl.tig00000262	88.473	2030	194	25	9747576	9749588	101003	98997	0	2416
fl.tig00000186	fl.tig00000262	89.889	1899	155	24	9750342	9752217	92800	90916	0	2409
fl.tig00000186	fl.tig00000262	88.778	1996	185	28	9750248	9752217	103571	101589	0	2409
fl.tig00000186	fl.tig00000262	91.85	1730	134	7	9742562	9744287	108014	106288	0	2407
fl.tig00000186	fl.tig00000262	90.043	1868	162	19	9747576	9749422	86505	84641	0	2398
fl.tig00000186	fl.tig00000262	91.895	1715	132	7	9743147	9744858	108554	106844	0	2390
fl.tig00000186	fl.tig00000262	88.968	1958	179	20	9750285	9752217	103571	101626	0	2385
fl.tig00000186	fl.tig00000262	92.28	1684	124	6	9742562	9744241	107969	106288	0	2385
fl.tig00000186	fl.tig00000262	89.723	1878	162	22	9747576	9749441	100855	98997	0	2370
fl.tig00000186	fl.tig00000262	91.878	1699	132	6	9742562	9744256	107984	106288	0	2368
fl.tig00000186	fl.tig00000262	89.796	1862	153	25	9750379	9752217	92800	90953	0	2351
fl.tig00000186	fl.tig00000262	91.929	1685	128	8	9742562	9744240	107954	106272	0	2351
fl.tig00000186	fl.tig00000262	91.706	1700	134	7	9743162	9744858	108554	106859	0	2351
fl.tig00000186	fl.tig00000262	88.221	1995	192	31	9747576	9749552	100966	98997	0	2342
fl.tig00000186	fl.tig00000262	89.896	1831	161	18	9747576	9749385	86468	84641	0	2335
fl.tig00000186	fl.tig00000262	88.509	1958	182	26	9747576	9749515	100929	98997	0	2329
fl.tig00000186	fl.tig00000262	91.632	1685	134	7	9743177	9744858	108554	106874	0	2324
fl.tig00000186	fl.tig00000262	88.704	1921	181	18	9750322	9752217	103571	101662	0	2313
fl.tig00000186	fl.tig00000262	91.552	1669	135	6	9743192	9744858	108554	106890	0	2296
fl.tig00000186	fl.tig00000262	91.717	1654	131	6	9742562	9744211	107939	106288	0	2290
fl.tig00000186	fl.tig00000262	91.722	1655	129	8	9743222	9744874	108554	106906	0	2290
fl.tig00000186	fl.tig00000262	91.657	1654	132	6	9743207	9744858	108554	106905	0	2285
fl.tig00000186	fl.tig00000262	89.589	1825	153	28	9750416	9752217	92800	90990	0	2283
fl.tig00000186	fl.tig00000262	92.141	1616	121	6	9742570	9744181	107901	106288	0	2276
fl.tig00000186	fl.tig00000262	91.763	1639	129	6	9742562	9744196	107924	106288	0	2274
fl.tig00000186	fl.tig00000262	89.694	1795	161	17	9747576	9749349	86431	84640	0	2268
fl.tig00000186	fl.tig00000262	90.372	1745	140	20	9750491	9752217	92798	91064	0	2266
fl.tig00000186	fl.tig00000262	92.107	1609	121	6	9742562	9744166	107894	106288	0	2263
fl.tig00000186	fl.tig00000262	92.107	1609	121	6	9743252	9744858	108554	106950	0	2263
fl.tig00000186	fl.tig00000262	93.54	1517	92	6	9742564	9744075	107787	106272	0	2254
fl.tig00000186	fl.tig00000262	91.894	1616	125	6	9743245	9744858	108546	106935	0	2254
fl.tig00000186	fl.tig00000262	89.703	1787	149	27	9750453	9752217	92800	91027	0	2248
fl.tig00000186	fl.tig00000262	88.943	1845	170	17	9750397	9752217	103570	101736	0	2246
fl.tig00000186	fl.tig00000262	90.499	1705	143	14	9747582	9749270	86351	84650	0	2233
fl.tig00000186	fl.tig00000262	88.021	1920	189	29	9747576	9749478	100892	98997	0	2233
fl.tig00000186	fl.tig00000262	89.812	1757	155	18	9747576	9749311	86394	84641	0	2231
fl.tig00000186	fl.tig00000262	91.907	1594	123	6	9742562	9744151	107879	106288	0	2224
fl.tig00000186	fl.tig00000262	90.936	1666	124	14	9750558	9752207	92800	91146	0	2215
fl.tig00000186	fl.tig00000262	92.02	1579	120	6	9743282	9744858	108554	106980	0	2213
fl.tig00000186	fl.tig00000262	91.719	1594	126	6	9743267	9744858	108554	106965	0	2207
fl.tig00000186	fl.tig00000262	90.442	1695	132	20	9750530	9752207	92791	91110	0	2206
fl.tig00000186	fl.tig00000262	92.136	1564	117	6	9743297	9744858	108554	106995	0	2202
fl.tig00000186	fl.tig00000262	91.131	1635	126	12	9750595	9752217	92800	91173	0	2198
fl.tig00000186	fl.tig00000262	90.657	1659	139	9	9747600	9749243	86297	84640	0	2191
fl.tig00000186	fl.tig00000262	93.41	1487	81	4	9742562	9744046	107759	106288	0	2187
fl.tig00000186	fl.tig00000262	91.709	1580	123	8	9742562	9744135	107849	106272	0	2185
fl.tig00000186	fl.tig00000262	88.388	1843	177	23	9747577	9749404	100817	98997	0	2183
fl.tig00000186	fl.tig00000262	91.411	1595	129	8	9742562	9744150	107864	106272	0	2180
fl.tig00000186	fl.tig00000262	93.351	1474	92	6	9743402	9744874	108554	107086	0	2174
fl.tig00000186	fl.tig00000262	90.655	1648	134	13	9747576	9749206	86284	84640	0	2172
fl.tig00000186	fl.tig00000262	88.508	1810	172	23	9750433	9752217	103571	101773	0	2158
fl.tig00000186	fl.tig00000262	89.708	1710	148	19	9750526	9752217	103546	101847	0	2158
fl.tig00000186	fl.tig00000262	91.619	1563	123	8	9742564	9744120	107832	106272	0	2154
fl.tig00000186	fl.tig00000262	93.352	1459	91	6	9742562	9744016	107744	106288	0	2152
fl.tig00000186	fl.tig00000262	91.565	1565	124	8	9743312	9744874	108554	106996	0	2152
fl.tig00000186	fl.tig00000262	91.982	1534	117	6	9742562	9744091	107819	106288	0	2146
fl.tig00000186	fl.tig00000262	90.745	1610	131	11	9747576	9749169	86247	84640	0	2132
fl.tig00000186	fl.tig00000262	89.148	1714	158	18	9750522	9752217	103513	101810	0	2109
fl.tig00000186	fl.tig00000262	88.06	1809	175	27	9747576	9749367	100781	98997	0	2106
fl.tig00000186	fl.tig00000262	91.466	1535	123	8	9743342	9744874	108554	107026	0	2102
fl.tig00000186	fl.tig00000262	89.471	1681	149	16	9747601	9749270	100688	99025	0	2098
fl.tig00000186	fl.tig00000262	91.214	1548	128	8	9743329	9744874	108552	107011	0	2098
fl.tig00000186	fl.tig00000262	91.513	1520	121	8	9743357	9744874	108554	107041	0	2085
fl.tig00000186	fl.tig00000262	91.175	1541	124	9	9747603	9749132	86179	84640	0	2082
fl.tig00000186	fl.tig00000262	91.93	1487	114	6	9743374	9744858	108552	107070	0	2076
fl.tig00000186	fl.tig00000262	92.329	1460	104	8	9742562	9744015	107729	106272	0	2069
fl.tig00000186	fl.tig00000262	93.243	1406	89	6	9743455	9744858	108546	107145	0	2065
fl.tig00000186	fl.tig00000262	88.733	1713	160	26	9747634	9749330	100692	98997	0	2063
fl.tig00000186	fl.tig00000262	91.213	1525	113	12	9750706	9752217	92800	91284	0	2054
fl.tig00000186	fl.tig00000262	90.921	1531	125	11	9747576	9749094	86169	84641	0	2045
fl.tig00000186	fl.tig00000262	92.415	1437	101	8	9742570	9744000	107706	106272	0	2043
fl.tig00000186	fl.tig00000262	89.95	1602	134	16	9750632	9752217	92800	91210	0	2041
fl.tig00000186	fl.tig00000262	88.949	1674	157	21	9750562	9752217	103547	101884	0	2041
fl.tig00000186	fl.tig00000262	90.479	1565	120	17	9750670	9752217	92799	91247	0	2037
fl.tig00000186	fl.tig00000262	88.882	1673	158	20	9747600	9749261	100652	98997	0	2034
fl.tig00000186	fl.tig00000262	88.869	1662	155	17	9750575	9752217	103571	101921	0	2017
fl.tig00000186	fl.tig00000262	92.488	1411	99	7	9742565	9743970	107680	106272	0	2012
fl.tig00000186	fl.tig00000262	88.802	1661	156	22	9747576	9749224	100639	98997	0	2010
fl.tig00000186	fl.tig00000262	92.362	1414	102	6	9742562	9743971	107699	106288	0	2008
fl.tig00000186	fl.tig00000262	89.108	1625	147	22	9750612	9752217	103571	101958	0	1993
fl.tig00000186	fl.tig00000262	89.039	1624	148	22	9747576	9749187	100602	98997	0	1986
fl.tig00000186	fl.tig00000262	90.751	1492	122	13	9747579	9749057	86129	84641	0	1977
fl.tig00000186	fl.tig00000262	92.264	1396	101	7	9743481	9744874	108551	107161	0	1973
fl.tig00000186	fl.tig00000262	90.836	1484	110	17	9750747	9752217	92791	91321	0	1964
fl.tig00000186	fl.tig00000262	89.288	1587	142	21	9750649	9752217	103571	101995	0	1964
fl.tig00000186	fl.tig00000262	89.281	1586	142	21	9747576	9749150	100565	98997	0	1962
fl.tig00000186	fl.tig00000262	92.324	1381	100	6	9742562	9743938	107668	106290	0	1958
fl.tig00000186	fl.tig00000262	89.657	1547	138	14	9750686	9752217	103571	102032	0	1951
fl.tig00000186	fl.tig00000262	92.476	1369	96	7	9743508	9744874	108554	107191	0	1951
fl.tig00000186	fl.tig00000262	89.644	1545	140	12	9747576	9749113	100528	98997	0	1949
fl.tig00000186	fl.tig00000262	92.398	1368	99	5	9742562	9743926	107653	106288	0	1945
fl.tig00000186	fl.tig00000262	90.872	1457	119	13	9747576	9749020	86095	84641	0	1941
fl.tig00000186	fl.tig00000262	92.325	1368	100	5	9743493	9744858	108554	107190	0	1940
fl.tig00000186	fl.tig00000262	92.257	1369	99	7	9742562	9743925	107638	106272	0	1934
fl.tig00000186	fl.tig00000262	92.456	1352	95	7	9742564	9743910	107621	106272	0	1925
fl.tig00000186	fl.tig00000262	90.722	1455	111	16	9750775	9752217	92800	91358	0	1917
fl.tig00000186	fl.tig00000262	90.054	1488	125	15	9750743	9752217	103546	102069	0	1906
fl.tig00000186	fl.tig00000262	92.744	1323	91	5	9742562	9743881	107608	106288	0	1906
fl.tig00000186	fl.tig00000262	90.04	1486	127	14	9747601	9749076	100471	98997	0	1905
fl.tig00000186	fl.tig00000262	92.879	1306	88	5	9742564	9743866	107591	106288	0	1892
fl.tig00000186	fl.tig00000262	93.106	1291	84	5	9742564	9743851	107576	106288	0	1886
fl.tig00000186	fl.tig00000262	92.216	1336	98	6	9743523	9744856	108554	107223	0	1886
fl.tig00000186	fl.tig00000262	92.221	1324	96	7	9743553	9744874	108554	107236	0	1868
fl.tig00000186	fl.tig00000262	92.203	1321	98	5	9743540	9744858	108552	107235	0	1864
fl.tig00000186	fl.tig00000262	90.493	1420	121	10	9747576	9748983	86058	84641	0	1862
fl.tig00000186	fl.tig00000262	92.425	1307	92	7	9743570	9744874	108552	107251	0	1858
fl.tig00000186	fl.tig00000262	90.188	1437	124	15	9750792	9752218	103571	102142	0	1857
fl.tig00000186	fl.tig00000262	90.111	1436	125	14	9747576	9749003	100422	98996	0	1849
fl.tig00000186	fl.tig00000262	93.18	1261	81	5	9743600	9744858	108552	107295	0	1847
fl.tig00000186	fl.tig00000262	90.402	1417	114	12	9750812	9752217	92800	91395	0	1844
fl.tig00000186	fl.tig00000262	92.712	1276	88	5	9742564	9743836	107561	106288	0	1836
fl.tig00000186	fl.tig00000262	92.953	1263	84	5	9742562	9743821	107548	106288	0	1834
fl.tig00000186	fl.tig00000262	92.633	1276	89	5	9743585	9744858	108552	107280	0	1831
fl.tig00000186	fl.tig00000262	89.677	1453	125	14	9750779	9752217	103547	102106	0	1829
fl.tig00000186	fl.tig00000262	89.669	1452	125	19	9747600	9749039	100435	98997	0	1827
fl.tig00000186	fl.tig00000262	90.469	1385	118	10	9747576	9748948	86021	84639	0	1814
fl.tig00000186	fl.tig00000262	93.927	1202	70	3	9742562	9743761	107488	106288	0	1812
fl.tig00000186	fl.tig00000262	92.949	1248	83	5	9743613	9744858	108554	107310	0	1812
fl.tig00000186	fl.tig00000262	90.943	1347	108	13	9747576	9748910	85984	84640	0	1799
fl.tig00000186	fl.tig00000262	92.708	1248	86	5	9742562	9743806	107533	106288	0	1796
fl.tig00000186	fl.tig00000262	90.369	1381	109	11	9750849	9752217	92800	91432	0	1792
fl.tig00000186	fl.tig00000262	90.841	1343	101	16	9750886	9752217	92800	91469	0	1779
fl.tig00000186	fl.tig00000262	92.77	1231	84	5	9742564	9743791	107516	106288	0	1775
fl.tig00000186	fl.tig00000262	92.62	1233	86	5	9743628	9744858	108554	107325	0	1768
fl.tig00000186	fl.tig00000262	89.68	1405	116	23	9750829	9752217	103571	102180	0	1764
fl.tig00000186	fl.tig00000262	89.601	1404	117	22	9747576	9748965	100385	98997	0	1757
fl.tig00000186	fl.tig00000262	91.174	1303	99	10	9750923	9752217	92800	91506	0	1755
fl.tig00000186	fl.tig00000262	92.763	1216	83	5	9743645	9744858	108552	107340	0	1753
fl.tig00000186	fl.tig00000262	91.516	1273	94	11	9747576	9748836	85910	84640	0	1740
fl.tig00000186	fl.tig00000262	93.863	1157	68	3	9743703	9744858	108554	107400	0	1740
fl.tig00000186	fl.tig00000262	89.744	1365	117	14	9750866	9752217	103571	102217	0	1724
fl.tig00000186	fl.tig00000262	89.736	1364	117	14	9747576	9748928	100348	98997	0	1722
fl.tig00000186	fl.tig00000262	90.534	1310	110	13	9747575	9748872	85948	84641	0	1720
fl.tig00000186	fl.tig00000262	92.519	1203	85	5	9743658	9744858	108554	107355	0	1718
fl.tig00000186	fl.tig00000262	92.761	1188	81	5	9743673	9744858	108554	107370	0	1712
fl.tig00000186	fl.tig00000262	92.918	1172	79	4	9742562	9743730	107458	106288	0	1701
fl.tig00000186	fl.tig00000262	92.668	1173	80	6	9742562	9743729	107443	106272	0	1685
fl.tig00000186	fl.tig00000262	90.023	1303	109	14	9750927	9752217	103547	102254	0	1666
fl.tig00000186	fl.tig00000262	90.015	1302	109	14	9747600	9748891	100287	98997	0	1664
fl.tig00000186	fl.tig00000262	92.945	1134	76	4	9742570	9743700	107420	106288	0	1648
fl.tig00000186	fl.tig00000262	93.079	1127	74	4	9742562	9743685	107413	106288	0	1646
fl.tig00000186	fl.tig00000262	90.244	1271	98	15	9750960	9752217	92800	91543	0	1637
fl.tig00000186	fl.tig00000262	92.851	1119	76	4	9743741	9744858	108546	107431	0	1620
fl.tig00000186	fl.tig00000262	92.553	1128	78	6	9743748	9744874	108554	107432	0	1613
fl.tig00000186	fl.tig00000262	92.87	1108	76	3	9742565	9743670	107394	106288	0	1605
fl.tig00000186	fl.tig00000262	90.202	1235	107	11	9747576	9748798	85873	84641	0	1598
fl.tig00000186	fl.tig00000262	89.319	1292	113	18	9750940	9752217	103571	102291	0	1598
fl.tig00000186	fl.tig00000262	89.302	1290	115	15	9747576	9748854	100274	98997	0	1596
fl.tig00000186	fl.tig00000262	90.826	1199	96	11	9747576	9748762	85836	84640	0	1592
fl.tig00000186	fl.tig00000262	92.864	1093	75	3	9743767	9744858	108551	107461	0	1583
fl.tig00000186	fl.tig00000262	90.105	1233	98	14	9750997	9752217	92800	91580	0	1580
fl.tig00000186	fl.tig00000262	92.969	1081	73	3	9743779	9744858	108554	107476	0	1572
fl.tig00000186	fl.tig00000262	92.692	1081	76	3	9742562	9743640	107367	106288	0	1555
fl.tig00000186	fl.tig00000262	92.153	1096	83	3	9742562	9743655	107382	106288	0	1544
fl.tig00000186	fl.tig00000262	92.871	1066	73	3	9743794	9744858	108554	107491	0	1544
fl.tig00000186	fl.tig00000262	90.8	1163	93	12	9747575	9748725	85800	84640	0	1543
fl.tig00000186	fl.tig00000262	88.924	1255	114	17	9750977	9752217	103571	102328	0	1524
fl.tig00000186	fl.tig00000262	89.883	1196	97	17	9751034	9752217	92800	91617	0	1517
fl.tig00000186	fl.tig00000262	88.836	1254	115	16	9747576	9748817	100237	98997	0	1517
fl.tig00000186	fl.tig00000262	91.111	1125	84	12	9747576	9748687	85762	84641	0	1509
fl.tig00000186	fl.tig00000262	91.774	1082	84	5	9742562	9743639	107352	106272	0	1500
fl.tig00000186	fl.tig00000262	90.242	1158	91	15	9751071	9752217	92800	91654	0	1493
fl.tig00000186	fl.tig00000262	88.998	1218	109	19	9751014	9752217	103571	102365	0	1483
fl.tig00000186	fl.tig00000262	88.989	1217	109	18	9747576	9748780	100200	98997	0	1482
fl.tig00000186	fl.tig00000262	92.183	1049	79	3	9742564	9743610	107335	106288	0	1480
fl.tig00000186	fl.tig00000262	92.008	1051	81	3	9743809	9744858	108554	107506	0	1472
fl.tig00000186	fl.tig00000262	92.36	1034	76	3	9743826	9744858	108552	107521	0	1469
fl.tig00000186	fl.tig00000262	91.892	1036	81	3	9742562	9743595	107322	106288	0	1445
fl.tig00000186	fl.tig00000262	90.472	1102	88	14	9751126	9752217	103570	102476	0	1437
fl.tig00000186	fl.tig00000262	90.463	1101	88	13	9747577	9748669	100088	98997	0	1435
fl.tig00000186	fl.tig00000262	89.145	1170	102	16	9751051	9752206	103571	102413	0	1434
fl.tig00000186	fl.tig00000262	88.898	1180	106	15	9747576	9748743	100163	98997	0	1430
fl.tig00000186	fl.tig00000262	91.61	1037	82	5	9743839	9744874	108554	107522	0	1428
fl.tig00000186	fl.tig00000262	89.842	1142	67	21	9756515	9757639	77649	78758	0	1421
fl.tig00000186	fl.tig00000262	90.358	1089	89	12	9747576	9748651	85725	84640	0	1415
fl.tig00000186	fl.tig00000262	92.518	989	71	3	9742564	9743550	107275	106288	0	1413
fl.tig00000186	fl.tig00000262	92.131	1004	76	3	9743856	9744858	108552	107551	0	1413
fl.tig00000186	fl.tig00000262	89.82	1110	94	15	9751108	9752207	92800	91700	0	1406
fl.tig00000186	fl.tig00000262	91.56	1019	83	3	9742564	9743580	107305	106288	0	1402
fl.tig00000186	fl.tig00000262	91.932	1004	78	3	9742564	9743565	107290	106288	0	1402
fl.tig00000186	fl.tig00000262	92.52	976	70	3	9742562	9743535	107262	106288	0	1395
fl.tig00000186	fl.tig00000262	90.214	1073	85	13	9751146	9752207	92799	91736	0	1382
fl.tig00000186	fl.tig00000262	88.811	1144	103	17	9751088	9752217	103571	102439	0	1380
fl.tig00000186	fl.tig00000262	91.911	989	77	3	9743871	9744858	108552	107566	0	1380
fl.tig00000186	fl.tig00000262	88.801	1143	103	16	9747576	9748706	100126	98997	0	1378
fl.tig00000186	fl.tig00000262	90.467	1049	88	12	9747576	9748613	85688	84641	0	1373
fl.tig00000186	fl.tig00000262	92.508	961	69	3	9743899	9744858	108554	107596	0	1373
fl.tig00000186	fl.tig00000262	92.706	946	66	3	9743914	9744858	108554	107611	0	1362
fl.tig00000186	fl.tig00000262	92.196	961	72	3	9742562	9743520	107247	106288	0	1356
fl.tig00000186	fl.tig00000262	90.267	1048	80	14	9751182	9752217	92800	91763	0	1351
fl.tig00000186	fl.tig00000262	91.581	974	79	3	9743886	9744858	108552	107581	0	1341
fl.tig00000186	fl.tig00000262	89.626	1070	86	16	9751162	9752217	103571	102513	0	1338
fl.tig00000186	fl.tig00000262	90.828	1003	85	7	9747576	9748572	85651	84650	0	1336
fl.tig00000186	fl.tig00000262	89.616	1069	86	15	9747576	9748632	100052	98997	0	1336
fl.tig00000186	fl.tig00000262	91.417	967	76	5	9747576	9748537	85614	84650	0	1319
fl.tig00000186	fl.tig00000262	92.159	931	70	3	9743929	9744858	108554	107626	0	1312
fl.tig00000186	fl.tig00000262	92.467	916	66	3	9743944	9744858	108554	107641	0	1306
fl.tig00000186	fl.tig00000262	90.258	1006	76	13	9751199	9752189	103571	102573	0	1295
fl.tig00000186	fl.tig00000262	90.249	1005	76	13	9747576	9748572	100015	99025	0	1293
fl.tig00000186	fl.tig00000262	93.008	901	38	6	8536791	8537677	24916	24027	0	1291
fl.tig00000186	fl.tig00000262	91.383	940	74	4	9747576	9748510	85577	84640	0	1280
fl.tig00000186	fl.tig00000262	98.481	724	7	3	9758415	9759134	87554	86831	0	1273
fl.tig00000186	fl.tig00000262	98.481	724	7	3	9758415	9759134	89588	88865	0	1273
fl.tig00000186	fl.tig00000262	92.664	886	62	3	9743974	9744858	108554	107671	0	1273
fl.tig00000186	fl.tig00000262	92.12	901	68	3	9743959	9744858	108554	107656	0	1267
fl.tig00000186	fl.tig00000262	98.066	724	10	1	9758415	9759134	91996	91273	0	1256
fl.tig00000186	fl.tig00000262	90.383	967	75	11	9747603	9748563	99951	98997	0	1254
fl.tig00000186	fl.tig00000262	89.406	1010	85	12	9751220	9752217	92799	91800	0	1253
fl.tig00000186	fl.tig00000262	92.652	871	61	3	9743989	9744858	108554	107686	0	1251
fl.tig00000186	fl.tig00000262	90.501	958	73	9	9747576	9748528	99941	98997	0	1249
fl.tig00000186	fl.tig00000262	90.186	968	77	10	9751263	9752217	103544	102582	0	1245
fl.tig00000186	fl.tig00000262	91.574	902	69	7	9747576	9748472	85540	84641	0	1238
fl.tig00000186	fl.tig00000262	90.302	959	74	10	9751273	9752217	103571	102618	0	1238
fl.tig00000186	fl.tig00000262	91.087	920	66	9	9747576	9748491	99904	98997	0	1230
fl.tig00000186	fl.tig00000262	89.602	981	79	14	9751252	9752220	92803	91834	0	1225
fl.tig00000186	fl.tig00000262	90.879	921	67	11	9751310	9752217	103571	102655	0	1219
fl.tig00000186	fl.tig00000262	93.742	815	46	5	9740282	9741094	110681	109870	0	1218
fl.tig00000186	fl.tig00000262	93.742	815	46	5	9740435	9741246	110834	110022	0	1218
fl.tig00000186	fl.tig00000262	91.801	866	64	5	9747576	9748436	85503	84640	0	1199
fl.tig00000186	fl.tig00000262	91.93	855	67	2	9744004	9744858	108554	107702	0	1195
fl.tig00000186	fl.tig00000262	92.143	840	64	2	9744019	9744858	108554	107717	0	1184
fl.tig00000186	fl.tig00000262	90.737	896	69	9	9751330	9752217	92800	91911	0	1182
fl.tig00000186	fl.tig00000262	92.41	830	54	7	9747576	9748399	85466	84640	0	1175
fl.tig00000186	fl.tig00000262	91.375	858	63	7	9747601	9748454	99847	98997	0	1164
fl.tig00000186	fl.tig00000262	91.559	853	57	9	9751371	9752217	92791	91948	0	1162
fl.tig00000186	fl.tig00000262	95.718	724	26	2	9758415	9759134	91406	90684	0	1160
fl.tig00000186	fl.tig00000262	90.576	902	45	15	7470456	7471329	24916	24027	0	1158
fl.tig00000186	fl.tig00000262	91.608	846	59	8	9751367	9752204	103546	102705	0	1158
fl.tig00000186	fl.tig00000262	91.558	841	67	4	9744034	9744874	108554	107718	0	1157
fl.tig00000186	fl.tig00000262	95.58	724	27	2	9758415	9759134	86964	86242	0	1155
fl.tig00000186	fl.tig00000262	95.58	724	27	2	9758415	9759134	88998	88276	0	1155
fl.tig00000186	fl.tig00000262	89.221	937	77	15	9751294	9752217	92799	91874	0	1149
fl.tig00000186	fl.tig00000262	91.727	822	57	5	9747600	9748417	99811	98997	0	1131
fl.tig00000186	fl.tig00000262	92.56	793	50	7	9747576	9748362	85429	84640	0	1129
fl.tig00000186	fl.tig00000262	91.852	810	64	2	9744049	9744858	108554	107747	0	1129
fl.tig00000186	fl.tig00000262	91.495	823	58	6	9751403	9752217	103547	102729	0	1122
fl.tig00000186	fl.tig00000262	91.95	795	62	2	9744064	9744858	108554	107762	0	1112
fl.tig00000186	fl.tig00000262	91.273	825	57	10	9751399	9752217	92800	91985	0	1110
fl.tig00000186	fl.tig00000262	94.353	726	34	5	9758415	9759134	85372	84648	0	1107
fl.tig00000186	fl.tig00000262	89.895	861	77	10	9740284	9741139	110730	109875	0	1099
fl.tig00000186	fl.tig00000262	89.895	861	77	10	9740386	9741241	110832	109977	0	1099
fl.tig00000186	fl.tig00000262	94.215	726	30	8	9758415	9759134	92362	91643	0	1098
fl.tig00000186	fl.tig00000262	93.939	726	36	5	9758415	9759134	87443	86720	0	1090
fl.tig00000186	fl.tig00000262	93.939	726	36	5	9758415	9759134	89477	88754	0	1090
fl.tig00000186	fl.tig00000262	93.939	726	36	5	9758415	9759134	91885	91162	0	1090
fl.tig00000186	fl.tig00000262	91.667	780	63	2	9744079	9744858	108554	107777	0	1079
fl.tig00000186	fl.tig00000262	93.629	722	42	4	9758415	9759134	92066	91347	0	1075
fl.tig00000186	fl.tig00000262	92.338	757	56	2	9744102	9744858	108546	107792	0	1075
fl.tig00000186	fl.tig00000262	93.526	726	39	6	9758415	9759134	87112	86389	0	1074
fl.tig00000186	fl.tig00000262	93.526	726	39	6	9758415	9759134	89146	88423	0	1074
fl.tig00000186	fl.tig00000262	93.517	725	39	6	9758415	9759133	87075	86353	0	1072
fl.tig00000186	fl.tig00000262	93.526	726	38	7	9758415	9759134	87259	86537	0	1072
fl.tig00000186	fl.tig00000262	93.517	725	39	6	9758415	9759133	89109	88387	0	1072
fl.tig00000186	fl.tig00000262	93.526	726	38	7	9758415	9759134	89293	88571	0	1072
fl.tig00000186	fl.tig00000262	93.526	726	38	7	9758415	9759134	91701	90979	0	1072
fl.tig00000186	fl.tig00000262	93.379	725	42	5	9758415	9759134	87517	86794	0	1068
fl.tig00000186	fl.tig00000262	93.379	725	42	5	9758415	9759134	89551	88828	0	1068
fl.tig00000186	fl.tig00000262	93.388	726	40	6	9758415	9759134	91554	90831	0	1068
fl.tig00000186	fl.tig00000262	93.49	722	41	3	9758418	9759134	92764	92044	0	1068
fl.tig00000186	fl.tig00000262	90.741	810	62	8	9747576	9748380	99798	98997	0	1068
fl.tig00000186	fl.tig00000262	93.379	725	40	6	9758415	9759133	91517	90795	0	1066
fl.tig00000186	fl.tig00000262	93.352	722	42	3	9758418	9759134	92030	91310	0	1062
fl.tig00000186	fl.tig00000262	93.241	725	42	5	9758415	9759134	87001	86279	0	1061
fl.tig00000186	fl.tig00000262	93.241	725	41	7	9758415	9759134	87295	86574	0	1061
fl.tig00000186	fl.tig00000262	93.241	725	42	5	9758415	9759134	89035	88313	0	1061
fl.tig00000186	fl.tig00000262	93.241	725	41	7	9758415	9759134	89329	88608	0	1061
fl.tig00000186	fl.tig00000262	93.241	725	41	7	9758415	9759134	91737	91016	0	1061
fl.tig00000186	fl.tig00000262	93.26	727	38	6	9758415	9759134	103477	102755	0	1061
fl.tig00000186	fl.tig00000262	93.251	726	37	7	9758415	9759134	92693	91974	0	1059
fl.tig00000186	fl.tig00000262	90.506	811	63	9	9751416	9752217	103571	102766	0	1059
fl.tig00000186	fl.tig00000262	93.472	720	36	5	9758422	9759134	103544	102829	0	1059
fl.tig00000186	fl.tig00000262	93.223	723	41	5	9758418	9759134	87220	86500	0	1057
fl.tig00000186	fl.tig00000262	93.223	723	41	5	9758418	9759134	89254	88534	0	1057
fl.tig00000186	fl.tig00000262	93.223	723	41	5	9758418	9759134	91662	90942	0	1057
fl.tig00000186	fl.tig00000262	93.213	722	41	7	9758418	9759134	87329	86611	0	1055
fl.tig00000186	fl.tig00000262	93.213	722	41	7	9758418	9759134	89363	88645	0	1055
fl.tig00000186	fl.tig00000262	93.103	725	43	5	9758415	9759134	91443	90721	0	1055
fl.tig00000186	fl.tig00000262	93.213	722	41	7	9758418	9759134	91771	91053	0	1055
fl.tig00000186	fl.tig00000262	93.113	726	38	8	9758415	9759134	92251	91532	0	1053
fl.tig00000186	fl.tig00000262	87.582	918	102	12	9740284	9741195	110781	109870	0	1053
fl.tig00000186	fl.tig00000262	87.582	918	102	12	9740335	9741246	110832	109921	0	1053
fl.tig00000186	fl.tig00000262	92.975	726	43	5	9758415	9759134	87186	86463	0	1051
fl.tig00000186	fl.tig00000262	93.084	723	42	7	9758418	9759134	87662	86942	0	1051
fl.tig00000186	fl.tig00000262	92.975	726	43	5	9758415	9759134	89220	88497	0	1051
fl.tig00000186	fl.tig00000262	92.975	726	43	5	9758415	9759134	91628	90905	0	1051
fl.tig00000186	fl.tig00000262	92.966	725	45	4	9758415	9759134	91959	91236	0	1051
fl.tig00000186	fl.tig00000262	92	750	58	2	9744109	9744858	108554	107807	0	1051
fl.tig00000186	fl.tig00000262	91.921	755	54	4	9747576	9748325	85392	84640	0	1050
fl.tig00000186	fl.tig00000262	92.975	726	42	6	9758415	9759134	87406	86684	0	1050
fl.tig00000186	fl.tig00000262	92.975	726	42	6	9758415	9759134	89440	88718	0	1050
fl.tig00000186	fl.tig00000262	92.975	726	42	6	9758415	9759134	91848	91126	0	1050
fl.tig00000186	fl.tig00000262	91.462	773	53	7	9747576	9748343	99761	98997	0	1050
fl.tig00000186	fl.tig00000262	92.837	726	44	6	9758415	9759134	87480	86757	0	1046
fl.tig00000186	fl.tig00000262	92.837	726	44	6	9758415	9759134	89514	88791	0	1046
fl.tig00000186	fl.tig00000262	92.946	723	43	7	9758418	9759134	89696	88976	0	1046
fl.tig00000186	fl.tig00000262	92.837	726	44	6	9758415	9759134	91922	91199	0	1046
fl.tig00000186	fl.tig00000262	92.837	726	45	5	9758415	9759134	102376	101652	0	1046
fl.tig00000186	fl.tig00000262	92.837	726	42	8	9758415	9759134	87369	86648	0	1044
fl.tig00000186	fl.tig00000262	92.837	726	42	8	9758415	9759134	89403	88682	0	1044
fl.tig00000186	fl.tig00000262	92.837	726	42	8	9758415	9759134	91811	91090	0	1044
fl.tig00000186	fl.tig00000262	92.7	726	47	5	9758415	9759134	85446	84721	0	1042
fl.tig00000186	fl.tig00000262	92.837	726	40	6	9758415	9759134	92103	91384	0	1042
fl.tig00000186	fl.tig00000262	92.837	726	40	7	9758415	9759134	92214	91495	0	1042
fl.tig00000186	fl.tig00000262	92.837	726	40	9	9758415	9759134	92619	91900	0	1042
fl.tig00000186	fl.tig00000262	92.837	726	40	7	9758415	9759134	92656	91937	0	1042
fl.tig00000186	fl.tig00000262	91.214	774	54	8	9751453	9752217	103571	102803	0	1040
fl.tig00000186	fl.tig00000262	92.798	722	44	8	9758415	9759134	103032	102317	0	1038
fl.tig00000186	fl.tig00000262	92.71	727	42	6	9758415	9759134	103440	102718	0	1038
fl.tig00000186	fl.tig00000262	92.71	727	42	6	9758415	9759134	103514	102792	0	1038
fl.tig00000186	fl.tig00000262	92.572	727	46	7	9758415	9759134	85409	84684	0	1037
fl.tig00000186	fl.tig00000262	92.7	726	42	8	9758415	9759134	92509	91789	0	1037
fl.tig00000186	fl.tig00000262	92.562	726	46	6	9758415	9759134	87149	86426	0	1035
fl.tig00000186	fl.tig00000262	92.562	726	46	6	9758415	9759134	89183	88460	0	1035
fl.tig00000186	fl.tig00000262	92.669	723	43	5	9758418	9759134	92470	91752	0	1033
fl.tig00000186	fl.tig00000262	92.466	730	42	8	9758415	9759134	91221	90495	0	1031
fl.tig00000186	fl.tig00000262	92.562	726	42	8	9758415	9759134	92140	91421	0	1031
fl.tig00000186	fl.tig00000262	92.552	725	44	8	9758415	9759134	92325	91606	0	1031
fl.tig00000186	fl.tig00000262	92.552	725	44	7	9758415	9759134	92545	91826	0	1031
fl.tig00000186	fl.tig00000262	92.414	725	49	3	9758415	9759134	87591	86868	0	1029
fl.tig00000186	fl.tig00000262	92.435	727	45	8	9758415	9759134	87702	86979	0	1029
fl.tig00000186	fl.tig00000262	92.414	725	49	3	9758415	9759134	89625	88902	0	1029
fl.tig00000186	fl.tig00000262	92.424	726	47	6	9758415	9759134	91591	90868	0	1029
fl.tig00000186	fl.tig00000262	91.039	770	58	7	9751436	9752199	92800	92036	0	1029
fl.tig00000186	fl.tig00000262	92.329	730	43	8	9758415	9759134	86779	86053	0	1026
fl.tig00000186	fl.tig00000262	92.329	730	43	8	9758415	9759134	88813	88087	0	1026
fl.tig00000186	fl.tig00000262	92.521	722	44	7	9758418	9759134	92579	91863	0	1026
fl.tig00000186	fl.tig00000262	92.297	727	46	4	9758418	9759134	86261	85535	0	1024
fl.tig00000186	fl.tig00000262	92.287	726	48	6	9758415	9759134	87776	87053	0	1024
fl.tig00000186	fl.tig00000262	92.297	727	46	8	9758415	9759134	89736	89013	0	1024
fl.tig00000186	fl.tig00000262	92.192	730	47	4	9758415	9759134	90406	89677	0	1024
fl.tig00000186	fl.tig00000262	92.287	726	49	4	9758415	9759134	102265	101541	0	1024
fl.tig00000186	fl.tig00000262	92.098	734	44	5	9758415	9759134	90669	89936	0	1022
fl.tig00000186	fl.tig00000262	92.098	734	44	6	9758415	9759134	90706	89973	0	1022
fl.tig00000186	fl.tig00000262	92.297	727	45	5	9758415	9759134	103366	102644	0	1022
fl.tig00000186	fl.tig00000262	92.297	727	45	5	9758415	9759134	103403	102681	0	1022
fl.tig00000186	fl.tig00000262	93.732	686	36	5	9758452	9759134	103547	102866	0	1022
fl.tig00000186	fl.tig00000262	92.17	728	48	6	9758415	9759135	87038	86313	0	1020
fl.tig00000186	fl.tig00000262	92.17	728	48	6	9758415	9759135	89072	88347	0	1020
fl.tig00000186	fl.tig00000262	92.287	726	44	7	9758415	9759134	92177	91458	0	1020
fl.tig00000186	fl.tig00000262	92.287	726	45	6	9758415	9759134	92436	91716	0	1020
fl.tig00000186	fl.tig00000262	92.149	726	51	5	9758415	9759134	102450	101725	0	1020
fl.tig00000186	fl.tig00000262	92.055	730	48	4	9758415	9759134	86301	85572	0	1018
fl.tig00000186	fl.tig00000262	92.149	726	49	6	9758415	9759134	87739	87016	0	1018
fl.tig00000186	fl.tig00000262	92.149	726	49	5	9758415	9759134	87850	87127	0	1018
fl.tig00000186	fl.tig00000262	92.149	726	49	6	9758415	9759134	89810	89087	0	1018
fl.tig00000186	fl.tig00000262	92.287	726	43	7	9758415	9759130	91295	90573	0	1018
fl.tig00000186	fl.tig00000262	92.149	726	50	5	9758415	9759134	102302	101578	0	1018
fl.tig00000186	fl.tig00000262	91.701	735	59	2	9744124	9744858	108554	107822	0	1018
fl.tig00000186	fl.tig00000262	91.962	734	45	6	9758415	9759134	90743	90010	0	1016
fl.tig00000186	fl.tig00000262	92.055	730	46	7	9758415	9759134	91111	90384	0	1016
fl.tig00000186	fl.tig00000262	92.116	723	51	5	9758418	9759134	85554	84832	0	1014
fl.tig00000186	fl.tig00000262	92.022	727	50	6	9758415	9759134	85594	84869	0	1014
fl.tig00000186	fl.tig00000262	92.011	726	52	3	9758415	9759134	85964	85239	0	1014
fl.tig00000186	fl.tig00000262	92.011	726	52	4	9758415	9759134	88146	87421	0	1014
fl.tig00000186	fl.tig00000262	92.033	728	49	6	9758415	9759135	91480	90755	0	1014
fl.tig00000186	fl.tig00000262	92.149	726	45	8	9758415	9759134	92730	92011	0	1014
fl.tig00000186	fl.tig00000262	92.044	729	46	8	9758415	9759135	103329	102605	0	1014
fl.tig00000186	fl.tig00000262	92.149	726	44	7	9758415	9759130	86853	86131	0	1013
fl.tig00000186	fl.tig00000262	92.34	718	45	9	9758424	9759134	87804	87090	0	1013
fl.tig00000186	fl.tig00000262	92.149	726	44	7	9758415	9759130	88887	88165	0	1013
fl.tig00000186	fl.tig00000262	92.011	726	50	6	9758415	9759134	89773	89050	0	1013
fl.tig00000186	fl.tig00000262	92.022	727	48	9	9758415	9759134	89847	89124	0	1013
fl.tig00000186	fl.tig00000262	92.011	726	51	4	9758415	9759134	102339	101615	0	1013
fl.tig00000186	fl.tig00000262	91.918	730	47	7	9758415	9759134	86669	85942	0	1011
fl.tig00000186	fl.tig00000262	91.918	730	47	7	9758415	9759134	88703	87976	0	1011
fl.tig00000186	fl.tig00000262	92	725	51	5	9758415	9759134	91369	90647	0	1011
fl.tig00000186	fl.tig00000262	93.431	685	39	3	9758451	9759134	92797	92118	0	1011
fl.tig00000186	fl.tig00000262	91.935	744	25	21	9891008	9891739	23187	22467	0	1009
fl.tig00000186	fl.tig00000262	91.873	726	53	3	9758415	9759134	85483	84758	0	1009
fl.tig00000186	fl.tig00000262	91.873	726	53	4	9758415	9759134	86186	85461	0	1009
fl.tig00000186	fl.tig00000262	92	725	48	6	9758415	9759134	92288	91569	0	1009
fl.tig00000186	fl.tig00000262	91.873	726	53	4	9758415	9759134	102487	101762	0	1009
fl.tig00000186	fl.tig00000262	92.19	717	50	4	9758424	9759134	102552	101836	0	1009
fl.tig00000186	fl.tig00000262	91.884	727	50	6	9758415	9759134	87998	87274	0	1007
fl.tig00000186	fl.tig00000262	91.873	726	51	7	9758415	9759134	89884	89161	0	1007
fl.tig00000186	fl.tig00000262	91.781	730	50	5	9758415	9759134	90480	89751	0	1007
fl.tig00000186	fl.tig00000262	91.781	730	50	4	9758415	9759134	90517	89788	0	1007
fl.tig00000186	fl.tig00000262	91.781	730	50	5	9758415	9759134	90554	89825	0	1007
fl.tig00000186	fl.tig00000262	91.862	725	52	5	9758415	9759134	86927	86205	0	1005
fl.tig00000186	fl.tig00000262	91.862	725	52	5	9758415	9759134	88961	88239	0	1005
fl.tig00000186	fl.tig00000262	91.884	727	48	5	9758418	9759134	91072	90347	0	1005
fl.tig00000186	fl.tig00000262	91.09	752	54	8	9751473	9752217	92800	92055	0	1005
fl.tig00000186	fl.tig00000262	92.061	718	50	5	9747576	9748288	85355	84640	0	1003
fl.tig00000186	fl.tig00000262	91.747	727	52	5	9758415	9759134	85705	84980	0	1003
fl.tig00000186	fl.tig00000262	91.736	726	54	3	9758415	9759134	86001	85276	0	1003
fl.tig00000186	fl.tig00000262	91.736	726	54	4	9758415	9759134	86112	85387	0	1003
fl.tig00000186	fl.tig00000262	91.736	726	54	4	9758415	9759134	86149	85424	0	1003
fl.tig00000186	fl.tig00000262	91.736	726	54	4	9758415	9759134	88220	87495	0	1003
fl.tig00000186	fl.tig00000262	91.873	726	48	7	9758418	9759134	91181	90458	0	1003
fl.tig00000186	fl.tig00000262	91.933	719	52	3	9758422	9759134	85513	84795	0	1002
fl.tig00000186	fl.tig00000262	91.644	730	51	4	9758415	9759134	86227	85498	0	1002
fl.tig00000186	fl.tig00000262	91.736	726	52	5	9758415	9759134	87924	87201	0	1002
fl.tig00000186	fl.tig00000262	91.644	730	51	6	9758415	9759134	90591	89862	0	1002
fl.tig00000186	fl.tig00000262	91.806	720	57	2	9744139	9744858	108554	107837	0	1002
fl.tig00000186	fl.tig00000262	91.747	727	49	5	9758418	9759134	86630	85905	0	1000
fl.tig00000186	fl.tig00000262	91.933	719	50	5	9758422	9759134	87621	86905	0	1000
fl.tig00000186	fl.tig00000262	91.747	727	49	5	9758418	9759134	88664	87939	0	1000
fl.tig00000186	fl.tig00000262	91.851	724	47	6	9758416	9759132	103291	102573	0	1000
fl.tig00000186	fl.tig00000262	91.598	726	55	3	9758415	9759134	85742	85017	0	998
fl.tig00000186	fl.tig00000262	91.598	726	55	3	9758415	9759134	85890	85165	0	998
fl.tig00000186	fl.tig00000262	91.598	726	55	3	9758415	9759134	86038	85313	0	998
fl.tig00000186	fl.tig00000262	91.598	726	55	3	9758415	9759134	86075	85350	0	998
fl.tig00000186	fl.tig00000262	91.736	726	49	7	9758418	9759134	86739	86016	0	998
fl.tig00000186	fl.tig00000262	91.609	727	53	5	9758415	9759134	88109	87384	0	998
fl.tig00000186	fl.tig00000262	91.736	726	49	7	9758418	9759134	88773	88050	0	998
fl.tig00000186	fl.tig00000262	91.862	725	44	9	9758424	9759134	90844	90121	0	998
fl.tig00000186	fl.tig00000262	91.609	727	52	7	9758415	9759134	90032	89308	0	996
fl.tig00000186	fl.tig00000262	91.507	730	52	5	9758415	9759134	90628	89899	0	996
fl.tig00000186	fl.tig00000262	91.794	719	51	5	9758422	9759134	89655	88939	0	994
fl.tig00000186	fl.tig00000262	91.575	724	55	3	9758417	9759134	102411	101688	0	994
fl.tig00000186	fl.tig00000262	91.46	726	56	4	9758415	9759134	85631	84906	0	992
fl.tig00000186	fl.tig00000262	91.46	726	56	3	9758415	9759134	85816	85091	0	992
fl.tig00000186	fl.tig00000262	91.472	727	54	5	9758415	9759134	90143	89418	0	992
fl.tig00000186	fl.tig00000262	91.46	726	56	3	9758415	9759134	90180	89455	0	992
fl.tig00000186	fl.tig00000262	91.507	730	49	9	9758415	9759134	91258	90532	0	992
fl.tig00000186	fl.tig00000262	91.507	730	49	8	9758415	9759134	91332	90606	0	992
fl.tig00000186	fl.tig00000262	91.598	726	49	7	9758415	9759134	92399	91680	0	992
fl.tig00000186	fl.tig00000262	91.46	726	56	3	9758415	9759134	102524	101799	0	992
fl.tig00000186	fl.tig00000262	91.551	722	58	3	9758415	9759134	102593	101873	0	992
fl.tig00000186	fl.tig00000262	91.37	730	53	4	9758415	9759134	88335	87606	0	990
fl.tig00000186	fl.tig00000262	91.678	721	50	5	9758424	9759134	90360	89640	0	990
fl.tig00000186	fl.tig00000262	91.37	730	53	4	9758415	9759134	90443	89714	0	990
fl.tig00000186	fl.tig00000262	91.405	733	48	9	9758416	9759134	90778	90047	0	990
fl.tig00000186	fl.tig00000262	91.899	716	47	7	9758424	9759134	99843	99134	0	990
fl.tig00000186	fl.tig00000262	91.598	726	48	10	9758415	9759134	102080	101362	0	990
fl.tig00000186	fl.tig00000262	91.713	724	44	11	9758417	9759134	103104	102391	0	990
fl.tig00000186	fl.tig00000262	91.678	721	49	7	9758424	9759134	86402	85683	0	989
fl.tig00000186	fl.tig00000262	91.678	721	49	7	9758424	9759134	88436	87717	0	989
fl.tig00000186	fl.tig00000262	91.632	717	54	3	9758424	9759134	85770	85054	0	987
fl.tig00000186	fl.tig00000262	91.37	730	50	9	9758415	9759134	86816	86090	0	987
fl.tig00000186	fl.tig00000262	91.37	730	50	8	9758415	9759134	86890	86164	0	987
fl.tig00000186	fl.tig00000262	91.322	726	57	3	9758415	9759134	88035	87310	0	987
fl.tig00000186	fl.tig00000262	91.37	730	50	9	9758415	9759134	88850	88124	0	987
fl.tig00000186	fl.tig00000262	91.37	730	50	8	9758415	9759134	88924	88198	0	987
fl.tig00000186	fl.tig00000262	91.322	726	57	4	9758415	9759134	90069	89344	0	987
fl.tig00000186	fl.tig00000262	91.322	726	57	3	9758415	9759134	90217	89492	0	987
fl.tig00000186	fl.tig00000262	91.168	736	52	7	9747576	9748306	99724	98997	0	987
fl.tig00000186	fl.tig00000262	91.233	730	54	5	9758415	9759134	90332	89603	0	985
fl.tig00000186	fl.tig00000262	91.448	725	51	9	9758415	9759134	99815	99097	0	985
fl.tig00000186	fl.tig00000262	91.586	725	44	10	9758417	9759134	103179	102465	0	985
fl.tig00000186	fl.tig00000262	91.233	730	53	5	9758415	9759134	86596	85868	0	983
fl.tig00000186	fl.tig00000262	91.233	730	53	5	9758415	9759134	88630	87902	0	983
fl.tig00000186	fl.tig00000262	91.209	728	56	5	9758415	9759135	102228	101502	0	983
fl.tig00000186	fl.tig00000262	91.492	717	55	3	9758424	9759134	85918	85202	0	981
fl.tig00000186	fl.tig00000262	91.221	729	53	7	9758416	9759134	86336	85609	0	981
fl.tig00000186	fl.tig00000262	91.185	726	58	4	9758415	9759134	88183	87458	0	981
fl.tig00000186	fl.tig00000262	91.221	729	53	7	9758416	9759134	88370	87643	0	981
fl.tig00000186	fl.tig00000262	91.185	726	58	4	9758415	9759134	90106	89381	0	981
fl.tig00000186	fl.tig00000262	91.185	726	58	3	9758415	9759134	90254	89529	0	981
fl.tig00000186	fl.tig00000262	91.144	734	50	7	9758415	9759134	90964	90232	0	981
fl.tig00000186	fl.tig00000262	91.298	724	55	6	9758415	9759132	102191	101470	0	981
fl.tig00000186	fl.tig00000262	93.175	674	37	6	9758465	9759134	103571	102903	0	981
fl.tig00000186	fl.tig00000262	91.185	726	56	5	9758415	9759134	87887	87164	0	979
fl.tig00000186	fl.tig00000262	91.197	727	54	4	9758418	9759134	88295	87569	0	979
fl.tig00000186	fl.tig00000262	91.096	730	54	8	9758415	9759134	86485	85757	0	977
fl.tig00000186	fl.tig00000262	91.096	730	54	5	9758415	9759134	86522	85794	0	977
fl.tig00000186	fl.tig00000262	91.096	730	54	8	9758415	9759134	88519	87791	0	977
fl.tig00000186	fl.tig00000262	91.096	730	54	5	9758415	9759134	88556	87828	0	977
fl.tig00000186	fl.tig00000262	91.377	719	54	5	9758422	9759134	89951	89235	0	977
fl.tig00000186	fl.tig00000262	91.096	730	54	5	9758415	9759134	91038	90310	0	977
fl.tig00000186	fl.tig00000262	90.909	737	53	8	9751490	9752217	103571	102840	0	977
fl.tig00000186	fl.tig00000262	89.921	764	69	8	9740284	9741043	110629	109870	0	977
fl.tig00000186	fl.tig00000262	89.921	764	69	8	9740487	9741246	110832	110073	0	977
fl.tig00000186	fl.tig00000262	91.047	726	59	4	9758415	9759134	85668	84943	0	976
fl.tig00000186	fl.tig00000262	91.047	726	59	3	9758415	9759134	88072	87347	0	976
fl.tig00000186	fl.tig00000262	91.084	729	54	8	9758415	9759133	91001	90274	0	976
fl.tig00000186	fl.tig00000262	91.608	715	47	7	9758415	9759123	99704	98997	0	976
fl.tig00000186	fl.tig00000262	91.185	726	53	9	9758415	9759134	100328	99608	0	976
fl.tig00000186	fl.tig00000262	91.185	726	52	9	9758415	9759134	102999	102280	0	976
fl.tig00000186	fl.tig00000262	91.322	726	46	11	9758415	9759133	103255	102540	0	976
fl.tig00000186	fl.tig00000262	92.098	696	48	5	9758415	9759104	85335	84641	0	974
fl.tig00000186	fl.tig00000262	90.959	730	56	4	9758415	9759134	88261	87532	0	974
fl.tig00000186	fl.tig00000262	91.047	726	57	5	9758415	9759134	89921	89198	0	974
fl.tig00000186	fl.tig00000262	91.197	727	47	13	9758415	9759134	103218	102502	0	972
fl.tig00000186	fl.tig00000262	91.469	715	48	7	9751510	9752217	92800	92092	0	970
fl.tig00000186	fl.tig00000262	91.213	717	55	5	9758424	9759134	87952	87238	0	968
fl.tig00000186	fl.tig00000262	91.01	723	57	7	9758418	9759134	89992	89272	0	968
fl.tig00000186	fl.tig00000262	91.047	726	52	8	9758415	9759134	99741	99023	0	968
fl.tig00000186	fl.tig00000262	96.435	589	16	5	78564	79149	75660	76246	0	966
fl.tig00000186	fl.tig00000262	90.771	726	61	3	9758415	9759134	85853	85128	0	965
fl.tig00000186	fl.tig00000262	90.736	734	53	10	9758415	9759134	90927	90195	0	965
fl.tig00000186	fl.tig00000262	90.809	729	56	7	9758415	9759134	91147	90421	0	965
fl.tig00000186	fl.tig00000262	91.213	717	52	8	9758424	9759134	100467	99756	0	965
fl.tig00000186	fl.tig00000262	90.897	725	56	7	9758415	9759134	102814	102095	0	965
fl.tig00000186	fl.tig00000262	90.909	726	54	8	9758415	9759134	102925	102206	0	965
fl.tig00000186	fl.tig00000262	90.909	726	54	9	9758415	9759134	102962	102243	0	965
fl.tig00000186	fl.tig00000262	90.96	719	61	4	9744156	9744874	108552	107838	0	965
fl.tig00000186	fl.tig00000262	91.845	699	44	8	9747576	9748269	99687	98997	0	963
fl.tig00000186	fl.tig00000262	90.897	725	55	7	9758415	9759134	99778	99060	0	963
fl.tig00000186	fl.tig00000262	90.859	722	58	8	9758415	9759134	100508	99793	0	961
fl.tig00000186	fl.tig00000262	90.947	718	60	5	9758417	9759134	101488	100776	0	961
fl.tig00000186	fl.tig00000262	90.672	729	57	7	9758415	9759134	86705	85979	0	959
fl.tig00000186	fl.tig00000262	90.672	729	57	7	9758415	9759134	88739	88013	0	959
fl.tig00000186	fl.tig00000262	90.859	722	56	8	9758415	9759134	99884	99171	0	959
fl.tig00000186	fl.tig00000262	90.548	730	59	7	9758415	9759134	90295	89566	0	957
fl.tig00000186	fl.tig00000262	90.771	726	54	8	9758415	9759134	102117	101399	0	957
fl.tig00000186	fl.tig00000262	90.646	727	57	7	9758418	9759134	86445	85720	0	955
fl.tig00000186	fl.tig00000262	90.548	730	58	8	9758415	9759134	86559	85831	0	955
fl.tig00000186	fl.tig00000262	90.548	730	58	8	9758415	9759134	88593	87865	0	955
fl.tig00000186	fl.tig00000262	90.646	727	56	7	9758415	9759135	102666	101946	0	955
fl.tig00000186	fl.tig00000262	92.017	689	41	9	9751527	9752206	103571	102888	0	955
fl.tig00000186	fl.tig00000262	90.759	725	52	7	9758424	9759134	90807	90084	0	953
fl.tig00000186	fl.tig00000262	90.561	731	54	8	9758418	9759134	90887	90158	0	953
fl.tig00000186	fl.tig00000262	92.07	681	47	4	9747576	9748251	85318	84640	0	952
fl.tig00000186	fl.tig00000262	90.707	721	56	6	9758424	9759134	88399	87680	0	950
fl.tig00000186	fl.tig00000262	90.509	727	58	7	9758418	9759134	88479	87754	0	950
fl.tig00000186	fl.tig00000262	90.496	726	58	8	9758415	9759134	100291	99571	0	948
fl.tig00000186	fl.tig00000262	90.496	726	58	8	9758415	9759134	100439	99719	0	948
fl.tig00000186	fl.tig00000262	90.496	726	57	8	9758415	9759134	102777	102058	0	948
fl.tig00000186	fl.tig00000262	90.542	719	62	6	9758417	9759134	100723	100010	0	946
fl.tig00000186	fl.tig00000262	90.935	706	60	4	9744169	9744874	108554	107853	0	946
fl.tig00000186	fl.tig00000262	90.569	721	57	6	9758424	9759134	86365	85646	0	944
fl.tig00000186	fl.tig00000262	90.669	718	56	8	9758424	9759135	101449	100737	0	944
fl.tig00000186	fl.tig00000262	90.483	725	56	10	9758416	9759134	102042	101325	0	944
fl.tig00000186	fl.tig00000262	90.496	726	53	10	9758415	9759134	103069	102354	0	944
fl.tig00000186	fl.tig00000262	90.656	717	54	11	9758424	9759134	101232	100523	0	941
fl.tig00000186	fl.tig00000262	92.576	660	40	7	9758415	9759067	85298	84641	0	939
fl.tig00000186	fl.tig00000262	90.345	725	57	11	9758415	9759133	102154	101437	0	939
fl.tig00000186	fl.tig00000262	90.371	727	53	11	9758415	9759134	103144	102428	0	939
fl.tig00000186	fl.tig00000262	90.22	726	60	5	9758415	9759134	100619	99899	0	937
fl.tig00000186	fl.tig00000262	90.22	726	60	6	9758415	9759134	100656	99936	0	937
fl.tig00000186	fl.tig00000262	90.207	725	59	8	9758416	9759134	102628	101910	0	935
fl.tig00000186	fl.tig00000262	90.193	724	60	6	9758415	9759132	100582	99864	0	933
fl.tig00000186	fl.tig00000262	90.49	715	56	9	9758424	9759132	101196	100488	0	933
fl.tig00000186	fl.tig00000262	90.193	724	59	8	9758417	9759134	102886	102169	0	933
fl.tig00000186	fl.tig00000262	92.638	652	40	6	9758485	9759134	92800	92155	0	931
fl.tig00000186	fl.tig00000262	90.22	726	54	15	9758415	9759134	101057	100343	0	931
fl.tig00000186	fl.tig00000262	90.193	724	58	8	9758415	9759132	101969	101253	0	931
fl.tig00000186	fl.tig00000262	89.945	726	61	7	9758415	9759134	102740	102021	0	926
fl.tig00000186	fl.tig00000262	89.931	725	63	7	9758415	9759134	102851	102132	0	926
fl.tig00000186	fl.tig00000262	90.055	724	56	11	9758416	9759133	100544	99831	0	924
fl.tig00000186	fl.tig00000262	90.083	726	53	16	9758415	9759134	101858	101146	0	924
fl.tig00000186	fl.tig00000262	89.945	726	60	10	9758415	9759134	102006	101288	0	924
fl.tig00000186	fl.tig00000262	89.931	725	61	7	9758416	9759134	102702	101984	0	924
fl.tig00000186	fl.tig00000262	90.883	691	59	4	9744184	9744874	108554	107868	0	924
fl.tig00000186	fl.tig00000262	90.098	717	60	8	9758424	9759134	100684	99973	0	920
fl.tig00000186	fl.tig00000262	89.917	724	60	8	9758415	9759132	101421	100705	0	920
fl.tig00000186	fl.tig00000262	89.669	726	63	10	9758415	9759134	100254	99535	0	915
fl.tig00000186	fl.tig00000262	89.669	726	64	8	9758415	9759134	100402	99682	0	915
fl.tig00000186	fl.tig00000262	89.793	725	59	11	9758415	9759134	100761	100047	0	915
fl.tig00000186	fl.tig00000262	89.807	726	57	14	9758415	9759134	101131	100417	0	915
fl.tig00000186	fl.tig00000262	89.751	722	64	10	9758415	9759134	101273	100560	0	915
fl.tig00000186	fl.tig00000262	93.659	615	31	5	9758522	9759134	92800	92192	0	913
fl.tig00000186	fl.tig00000262	90.084	716	54	15	9758424	9759133	101159	100455	0	913
fl.tig00000186	fl.tig00000262	92.248	645	48	2	9744214	9744858	108554	107912	0	913
fl.tig00000186	fl.tig00000262	89.655	725	61	10	9758415	9759134	100143	99428	0	911
fl.tig00000186	fl.tig00000262	89.655	725	59	11	9758416	9759134	100068	99354	0	909
fl.tig00000186	fl.tig00000262	89.669	726	58	10	9758415	9759134	101094	100380	0	909
fl.tig00000186	fl.tig00000262	89.655	725	57	15	9758415	9759133	101384	100672	0	907
fl.tig00000186	fl.tig00000262	89.532	726	59	10	9758415	9759134	100032	99318	0	904
fl.tig00000186	fl.tig00000262	89.394	726	66	8	9758415	9759134	100365	99645	0	904
fl.tig00000186	fl.tig00000262	89.517	725	61	12	9758415	9759134	100946	100232	0	904
fl.tig00000186	fl.tig00000262	89.532	726	58	13	9758415	9759134	101347	100634	0	904
fl.tig00000186	fl.tig00000262	90.95	674	57	4	9744201	9744874	108552	107883	0	904
fl.tig00000186	fl.tig00000262	92.081	644	44	5	9747576	9748214	85281	84640	0	900
fl.tig00000186	fl.tig00000262	89.394	726	61	13	9758415	9759134	100217	99502	0	900
fl.tig00000186	fl.tig00000262	89.503	724	58	15	9758416	9759133	101931	101220	0	900
fl.tig00000186	fl.tig00000262	89.315	730	59	12	9758412	9759134	99962	99245	0	898
fl.tig00000186	fl.tig00000262	89.394	726	60	9	9758415	9759134	100872	100158	0	898
fl.tig00000186	fl.tig00000262	89.394	726	59	9	9758415	9759134	101600	100887	0	898
fl.tig00000186	fl.tig00000262	89.379	725	59	11	9758416	9759134	101309	100597	0	896
fl.tig00000186	fl.tig00000262	89.256	726	61	11	9758415	9759134	100798	100084	0	893
fl.tig00000186	fl.tig00000262	89.256	726	61	13	9758415	9759134	101020	100306	0	893
fl.tig00000186	fl.tig00000262	89.271	727	59	14	9758414	9759134	101822	101109	0	893
fl.tig00000186	fl.tig00000262	92.754	621	38	6	9758418	9759032	85258	84639	0	891
fl.tig00000186	fl.tig00000262	89.256	726	58	12	9758416	9759134	99920	99208	0	891
fl.tig00000186	fl.tig00000262	89.241	725	61	14	9758415	9759134	101710	100998	0	891
fl.tig00000186	fl.tig00000262	89.256	726	59	16	9758415	9759134	101895	101183	0	891
fl.tig00000186	fl.tig00000262	92.151	637	41	7	9758502	9759134	103571	102940	0	891
fl.tig00000186	fl.tig00000262	91.088	662	53	6	9740284	9740942	110528	109870	0	891
fl.tig00000186	fl.tig00000262	91.088	662	53	6	9740588	9741246	110832	110174	0	891
fl.tig00000186	fl.tig00000262	89.103	725	65	10	9758415	9759134	100106	99391	0	889
fl.tig00000186	fl.tig00000262	89.118	726	63	10	9758415	9759134	100180	99465	0	889
fl.tig00000186	fl.tig00000262	89.118	726	61	13	9758415	9759134	101637	100924	0	887
fl.tig00000186	fl.tig00000262	89.103	725	61	10	9758416	9759134	99994	99282	0	885
fl.tig00000186	fl.tig00000262	91.088	662	46	7	9747576	9748232	99650	98997	0	883
fl.tig00000186	fl.tig00000262	88.981	726	63	13	9758415	9759134	100909	100195	0	881
fl.tig00000186	fl.tig00000262	88.843	726	64	9	9758415	9759134	100835	100121	0	876
fl.tig00000186	fl.tig00000262	88.828	725	66	13	9758415	9759134	100983	100269	0	876
fl.tig00000186	fl.tig00000262	88.828	725	65	12	9758415	9759134	101526	100813	0	876
fl.tig00000186	fl.tig00000262	88.828	725	64	11	9758415	9759134	101747	101035	0	874
fl.tig00000186	fl.tig00000262	88.843	726	62	16	9758415	9759134	101784	101072	0	874
fl.tig00000186	fl.tig00000262	90.799	663	47	8	9751564	9752217	103571	102914	0	874
fl.tig00000186	fl.tig00000262	90.118	678	54	8	9758415	9759086	99667	98997	0	869
fl.tig00000186	fl.tig00000262	88.889	711	69	10	9740282	9740987	110580	109875	0	867
fl.tig00000186	fl.tig00000262	88.889	711	69	10	9740536	9741241	110834	110129	0	867
fl.tig00000186	fl.tig00000262	88.567	726	65	12	9758415	9759134	101563	100850	0	865
fl.tig00000186	fl.tig00000262	89.985	679	53	9	9751547	9752217	92800	92129	0	863
fl.tig00000186	fl.tig00000262	88.567	726	64	16	9758415	9759134	101673	100961	0	863
fl.tig00000186	fl.tig00000262	91.429	630	52	2	9744229	9744858	108554	107927	0	863
fl.tig00000186	fl.tig00000262	94.306	562	29	3	9758415	9758975	99556	98997	0	857
fl.tig00000186	fl.tig00000262	91.493	623	49	4	9744252	9744874	108546	107928	0	854
fl.tig00000186	fl.tig00000262	94.139	563	28	4	9751658	9752217	92800	92240	0	852
fl.tig00000186	fl.tig00000262	86.022	837	65	19	7271458	7272256	114965	115787	0	850
fl.tig00000186	fl.tig00000262	85.868	835	77	18	10870308	10871122	114965	115778	0	850
fl.tig00000186	fl.tig00000262	86.061	825	75	14	492673	493469	114969	115781	0	850
fl.tig00000186	fl.tig00000262	91.52	625	40	8	9747576	9748195	99613	98997	0	848
fl.tig00000186	fl.tig00000262	91.928	607	42	4	9747576	9748177	85244	84640	0	843
fl.tig00000186	fl.tig00000262	90.64	641	47	8	9758415	9759049	99630	98997	0	839
fl.tig00000186	fl.tig00000262	91.214	626	41	9	9751601	9752217	103571	102951	0	839
fl.tig00000186	fl.tig00000262	90.484	641	48	8	9751584	9752217	92800	92166	0	833
fl.tig00000186	fl.tig00000262	91.667	600	48	2	9744259	9744858	108554	107957	0	830
fl.tig00000186	fl.tig00000262	92.734	578	34	5	9758559	9759134	92800	92229	0	828
fl.tig00000186	fl.tig00000262	91.833	600	40	7	9758539	9759134	103571	102977	0	828
fl.tig00000186	fl.tig00000262	91.191	613	48	6	9740282	9740891	110479	109870	0	828
fl.tig00000186	fl.tig00000262	91.191	613	48	6	9740637	9741246	110834	110225	0	828
fl.tig00000186	fl.tig00000262	91.653	599	41	5	9758418	9759012	99590	98997	0	821
fl.tig00000186	fl.tig00000262	93.073	563	34	5	9758576	9759134	103571	103010	0	819
fl.tig00000186	fl.tig00000262	92.388	578	37	4	9758422	9758993	85217	84641	0	817
fl.tig00000186	fl.tig00000262	91.486	599	42	5	9751624	9752217	92797	92203	0	815
fl.tig00000186	fl.tig00000262	91.91	581	46	1	9744278	9744858	108551	107972	0	811
fl.tig00000186	fl.tig00000262	92.119	571	42	3	9747576	9748145	85207	84639	0	802
fl.tig00000186	fl.tig00000262	91.916	569	45	1	9744290	9744858	108554	107987	0	795
fl.tig00000186	fl.tig00000262	87.193	734	48	18	3628188	3628882	114965	115691	0	793
fl.tig00000186	fl.tig00000262	91.564	569	41	4	9747576	9748144	99576	99015	0	778
fl.tig00000186	fl.tig00000262	92.791	541	31	6	9758596	9759134	92800	92266	0	776
fl.tig00000186	fl.tig00000262	91.404	570	41	5	9751638	9752199	103571	103002	0	774
fl.tig00000186	fl.tig00000262	92.871	533	35	3	9747576	9748107	85170	84640	0	771
fl.tig00000186	fl.tig00000262	93.156	526	34	2	9747600	9748125	99520	98997	0	771
fl.tig00000186	fl.tig00000262	90.877	570	49	3	9744305	9744874	108554	107988	0	761
fl.tig00000186	fl.tig00000262	92.789	527	35	3	9751694	9752217	103547	103021	0	760
fl.tig00000186	fl.tig00000262	92.628	529	34	5	9758613	9759137	103571	103044	0	756
fl.tig00000186	fl.tig00000262	93.191	514	31	4	9747576	9748088	99507	98997	0	752
fl.tig00000186	fl.tig00000262	91.171	555	46	3	9744320	9744874	108554	108003	0	750
fl.tig00000186	fl.tig00000262	88	650	59	8	5521351	5521986	115809	115165	0	750
fl.tig00000186	fl.tig00000262	91.439	549	40	4	9758415	9758957	85187	84640	0	747
fl.tig00000186	fl.tig00000262	92.816	515	32	5	9751707	9752217	103571	103058	0	741
fl.tig00000186	fl.tig00000262	92.955	511	29	6	9758415	9758919	85150	84641	0	737
fl.tig00000186	fl.tig00000262	95.165	455	21	1	13040301	13040754	45765	45311	0	717
fl.tig00000186	fl.tig00000262	91.461	527	37	5	9758418	9758938	99521	98997	0	717
fl.tig00000186	fl.tig00000262	92.742	496	33	3	9747576	9748070	85133	84640	0	713
fl.tig00000186	fl.tig00000262	92.6	500	31	5	9758636	9759134	92797	92303	0	713
fl.tig00000186	fl.tig00000262	91.271	527	38	5	9751693	9752217	92797	92277	0	712
fl.tig00000186	fl.tig00000262	94.589	462	19	4	8572507	8572967	45765	45309	0	710
fl.tig00000186	fl.tig00000262	95.89	438	16	2	12526974	12527409	45765	45328	0	708
fl.tig00000186	fl.tig00000262	91.188	522	45	1	9744337	9744858	108552	108032	0	708
fl.tig00000186	fl.tig00000262	88.548	620	23	17	9733396	9733998	117610	117022	0	708
fl.tig00000186	fl.tig00000262	88.548	620	23	17	9733485	9734072	117699	117096	0	708
fl.tig00000186	fl.tig00000262	81.494	924	105	37	8232845	8233737	24915	24027	0	699
fl.tig00000186	fl.tig00000262	93.46	474	24	6	9758415	9758882	85113	84641	0	697
fl.tig00000186	fl.tig00000262	86.778	658	48	21	9733397	9734034	117660	117022	0	697
fl.tig00000186	fl.tig00000262	86.758	657	50	20	9733435	9734072	117698	117060	0	697
fl.tig00000186	fl.tig00000262	94.323	458	19	3	2168188	2168641	45311	45765	0	695
fl.tig00000186	fl.tig00000262	90.476	525	47	3	9744350	9744874	108554	108033	0	689
fl.tig00000186	fl.tig00000262	86.222	675	45	32	9796131	9796776	21992	21337	0	688
fl.tig00000186	fl.tig00000262	91.837	490	38	2	9744367	9744856	108552	108065	0	682
fl.tig00000186	fl.tig00000262	84.965	705	69	20	9796006	9796690	21888	21201	0	680
fl.tig00000186	fl.tig00000262	85.756	681	50	29	9796001	9796656	21860	21202	0	676
fl.tig00000186	fl.tig00000262	92.918	466	27	5	9758670	9759134	92800	92340	0	673
fl.tig00000186	fl.tig00000262	91.598	488	38	3	9758650	9759134	103571	103084	0	671
fl.tig00000186	fl.tig00000262	82.131	873	70	35	5365675	5366492	24884	24043	0	669
fl.tig00000186	fl.tig00000262	92.034	477	37	1	9744382	9744858	108552	108077	0	669
fl.tig00000186	fl.tig00000262	93.028	459	29	3	9747576	9748033	85096	84640	0	667
fl.tig00000186	fl.tig00000262	86.634	621	61	17	602304	602919	121592	120989	0	667
fl.tig00000186	fl.tig00000262	93.392	454	20	4	1154283	1154729	45315	45765	0	664
fl.tig00000186	fl.tig00000262	90.495	505	43	5	9740284	9740785	110377	109875	0	662
fl.tig00000186	fl.tig00000262	90.495	505	43	5	9740739	9741241	110832	110331	0	662
fl.tig00000186	fl.tig00000262	83.624	745	78	28	9796001	9796722	21925	21202	0	660
fl.tig00000186	fl.tig00000262	83.733	750	69	35	9796067	9796782	21992	21262	0	660
fl.tig00000186	fl.tig00000262	84.463	708	69	27	9796103	9796783	21987	21294	0	660
fl.tig00000186	fl.tig00000262	86.7	609	57	18	2321154	2321758	120996	121584	0	654
fl.tig00000186	fl.tig00000262	91.423	478	38	3	9744397	9744874	108552	108078	0	652
fl.tig00000186	fl.tig00000262	82.949	780	76	35	9796003	9796749	21957	21202	0	651
fl.tig00000186	fl.tig00000262	88.014	559	55	12	9783926	9784479	34000	33449	0	651
fl.tig00000186	fl.tig00000262	88.014	559	55	12	9783999	9784550	34073	33520	0	651
fl.tig00000186	fl.tig00000262	95.134	411	19	1	11196953	11197362	46273	45863	0	647
fl.tig00000186	fl.tig00000262	91.195	477	38	4	9747576	9748051	99470	98997	1.27e-180	645
fl.tig00000186	fl.tig00000262	90.342	497	39	6	9758412	9758901	99491	98997	4.58e-180	643
fl.tig00000186	fl.tig00000262	86.23	610	60	15	172506	173106	120997	121591	5.93e-179	640
fl.tig00000186	fl.tig00000262	90.141	497	40	6	9751723	9752217	92803	92314	2.13e-178	638
fl.tig00000186	fl.tig00000262	91.435	467	36	4	9751744	9752207	103571	103106	2.13e-178	638
fl.tig00000186	fl.tig00000262	86.334	622	42	16	6799106	6799714	120995	121586	2.13e-178	638
fl.tig00000186	fl.tig00000262	89.403	519	37	9	8086074	8086581	121074	121585	2.13e-178	638
fl.tig00000186	fl.tig00000262	83.155	748	75	33	9796038	9796752	21988	21259	7.67e-178	636
fl.tig00000186	fl.tig00000262	92.222	450	34	1	9758686	9759134	103571	103122	7.67e-178	636
fl.tig00000186	fl.tig00000262	87.478	559	61	9	9740282	9740835	110429	109875	7.67e-178	636
fl.tig00000186	fl.tig00000262	87.478	559	61	9	9740687	9741241	110834	110281	7.67e-178	636
fl.tig00000186	fl.tig00000262	92.494	453	18	7	2867433	2867870	45765	45314	2.76e-177	634
fl.tig00000186	fl.tig00000262	92.986	442	20	5	11198686	11199119	45753	45315	2.76e-177	634
fl.tig00000186	fl.tig00000262	91.398	465	37	3	9744410	9744874	108554	108093	2.76e-177	634
fl.tig00000186	fl.tig00000262	87.179	585	42	17	9733348	9733926	117579	117022	2.76e-177	634
fl.tig00000186	fl.tig00000262	87.179	585	42	17	9733516	9734072	117747	117168	2.76e-177	634
fl.tig00000186	fl.tig00000262	93.488	430	21	5	9758706	9759134	92800	92377	9.92e-177	632
fl.tig00000186	fl.tig00000262	92.727	440	28	4	9747576	9748014	99433	98997	9.92e-177	632
fl.tig00000186	fl.tig00000262	92.5	440	29	4	9751781	9752217	103571	103133	4.62e-175	627
fl.tig00000186	fl.tig00000262	91.667	456	30	5	9758415	9758864	99450	98997	1.66e-174	625
fl.tig00000186	fl.tig00000262	92.677	437	25	5	9758415	9758845	85076	84641	5.97e-174	623
fl.tig00000186	fl.tig00000262	86.643	569	65	11	9783950	9784514	34011	33450	7.72e-173	619
fl.tig00000186	fl.tig00000262	88.738	515	47	11	9783926	9784436	33964	33457	7.72e-173	619
fl.tig00000186	fl.tig00000262	86.643	569	65	11	9783988	9784549	34049	33485	7.72e-173	619
fl.tig00000186	fl.tig00000262	88.716	514	49	9	9784035	9784542	34073	33563	7.72e-173	619
fl.tig00000186	fl.tig00000262	91.447	456	31	5	9751764	9752217	92800	92351	7.72e-173	619
fl.tig00000186	fl.tig00000262	91.333	450	36	3	9744425	9744874	108554	108108	1.29e-170	612
fl.tig00000186	fl.tig00000262	85.762	604	55	16	11509404	11509992	121585	120998	4.65e-170	610
fl.tig00000186	fl.tig00000262	91.537	449	21	6	11573437	11573868	45315	45763	7.78e-168	603
fl.tig00000186	fl.tig00000262	92.417	422	29	3	9747576	9747996	85059	84640	1.01e-166	599
fl.tig00000186	fl.tig00000262	85.089	617	59	20	11508094	11508695	121589	120991	1.01e-166	599
fl.tig00000186	fl.tig00000262	85.62	605	48	17	10341264	10341842	121586	120995	1.01e-166	599
fl.tig00000186	fl.tig00000262	85.261	631	36	24	9733350	9733962	117613	117022	3.62e-166	597
fl.tig00000186	fl.tig00000262	85.261	631	36	24	9733482	9734072	117745	117132	3.62e-166	597
fl.tig00000186	fl.tig00000262	84.724	635	54	23	10325965	10326594	121593	120997	1.3e-165	595
fl.tig00000186	fl.tig00000262	85.299	619	42	21	5806445	5807041	121584	120993	4.68e-165	593
fl.tig00000186	fl.tig00000262	85.149	606	61	15	6604079	6604672	120997	121585	4.68e-165	593
fl.tig00000186	fl.tig00000262	87.594	532	41	12	9445915	9446431	121064	121585	4.68e-165	593
fl.tig00000186	fl.tig00000262	85.5	600	47	23	8479805	8480397	120997	121563	6.06e-164	590
fl.tig00000186	fl.tig00000262	84.579	642	43	24	6291766	6292403	120997	121586	7.83e-163	586
fl.tig00000186	fl.tig00000262	91.076	437	32	2	12526543	12526972	46273	45837	2.82e-162	584
fl.tig00000186	fl.tig00000262	87.548	522	43	14	3822348	3822854	120993	121507	2.82e-162	584
fl.tig00000186	fl.tig00000262	89.61	462	42	6	9740282	9740740	110328	109870	1.01e-161	582
fl.tig00000186	fl.tig00000262	89.61	462	42	6	9740788	9741246	110834	110376	1.01e-161	582
fl.tig00000186	fl.tig00000262	87.121	528	51	10	2238627	2239143	121065	121586	1.01e-161	582
fl.tig00000186	fl.tig00000262	92.665	409	18	2	12696173	12696569	46245	45837	1.31e-160	579
fl.tig00000186	fl.tig00000262	93.017	401	21	4	9758415	9758809	85039	84640	1.31e-160	579
fl.tig00000186	fl.tig00000262	91.787	414	32	2	9758722	9759134	103571	103159	1.7e-159	575
fl.tig00000186	fl.tig00000262	92.327	404	30	1	9744455	9744858	108554	108152	6.1e-159	573
fl.tig00000186	fl.tig00000262	83.67	643	68	25	9796001	9796623	21827	21202	2.19e-158	571
fl.tig00000186	fl.tig00000262	85.467	578	48	20	9796001	9796558	21767	21206	7.89e-158	569
fl.tig00000186	fl.tig00000262	99.051	316	2	1	11106572	11106886	2236	1921	1.02e-156	566
fl.tig00000186	fl.tig00000262	99.051	316	2	1	2526936	2527250	2236	1921	1.02e-156	566
fl.tig00000186	fl.tig00000262	85.417	576	48	22	9796225	9796778	21992	21431	1.02e-156	566
fl.tig00000186	fl.tig00000262	83.385	644	67	28	9796164	9796782	21992	21364	4.75e-155	560
fl.tig00000186	fl.tig00000262	86.157	549	41	23	9733348	9733888	117543	117022	4.75e-155	560
fl.tig00000186	fl.tig00000262	86.629	531	42	16	6982342	6982861	121507	120995	4.75e-155	560
fl.tig00000186	fl.tig00000262	92.987	385	24	3	9747576	9747959	85022	84640	1.71e-154	558
fl.tig00000186	fl.tig00000262	83.81	630	58	17	12874388	12875002	121592	120992	1.71e-154	558
fl.tig00000186	fl.tig00000262	90.931	419	30	5	9758415	9758827	99413	98997	6.14e-154	556
fl.tig00000186	fl.tig00000262	92.564	390	23	3	9758745	9759134	92797	92414	2.21e-153	555
fl.tig00000186	fl.tig00000262	85.872	545	48	19	9796002	9796529	21734	21202	7.94e-153	553
fl.tig00000186	fl.tig00000262	90.692	419	31	5	9751801	9752217	92800	92388	2.86e-152	551
fl.tig00000186	fl.tig00000262	89.414	444	36	2	13039856	13040299	46269	45837	1.03e-151	549
fl.tig00000186	fl.tig00000262	85.428	549	57	14	293361	293905	120997	121526	1.03e-151	549
fl.tig00000186	fl.tig00000262	85.533	553	47	15	4786286	4786833	121521	120997	3.7e-151	547
fl.tig00000186	fl.tig00000262	90.476	420	29	4	2867012	2867431	46245	45837	4.78e-150	544
fl.tig00000186	fl.tig00000262	91.067	403	32	4	9747576	9747977	99396	98997	1.72e-149	542
fl.tig00000186	fl.tig00000262	92.573	377	26	2	9758759	9759134	103571	103196	6.19e-149	540
fl.tig00000186	fl.tig00000262	91.582	392	29	4	9751818	9752206	103571	103181	2.22e-148	538
fl.tig00000186	fl.tig00000262	88.546	454	39	11	3364957	3365406	121509	121065	2.22e-148	538
fl.tig00000186	fl.tig00000262	85.294	544	50	21	9796258	9796782	21992	21460	2.88e-147	534
fl.tig00000186	fl.tig00000262	91.538	390	30	3	9744485	9744874	108554	108168	2.88e-147	534
fl.tig00000186	fl.tig00000262	83.748	603	53	20	6770164	6770734	121586	120997	1.34e-145	529
fl.tig00000186	fl.tig00000262	87.5	472	42	14	2235186	2235650	121526	121065	1.34e-145	529
fl.tig00000186	fl.tig00000262	93.132	364	18	6	9758415	9758772	85002	84640	4.82e-145	527
fl.tig00000186	fl.tig00000262	92.603	365	25	2	9747576	9747940	99359	98997	6.23e-144	523
fl.tig00000186	fl.tig00000262	90.148	406	35	5	9740282	9740684	110278	109875	6.23e-144	523
fl.tig00000186	fl.tig00000262	90.148	406	35	5	9740838	9741241	110834	110432	6.23e-144	523
fl.tig00000186	fl.tig00000262	83.417	597	62	24	9796207	9796782	21978	21398	8.06e-143	520
fl.tig00000186	fl.tig00000262	92.329	365	26	2	9751855	9752217	103571	103207	2.9e-142	518
fl.tig00000186	fl.tig00000262	87.174	460	49	10	9784107	9784560	34073	33618	3.75e-141	514
fl.tig00000186	fl.tig00000262	83.139	599	63	23	9796015	9796590	21785	21202	1.35e-140	512
fl.tig00000186	fl.tig00000262	91.467	375	29	3	9744500	9744874	108554	108183	1.35e-140	512
fl.tig00000186	fl.tig00000262	91.076	381	28	6	9758415	9758790	99376	98997	4.85e-140	510
fl.tig00000186	fl.tig00000262	97.959	294	5	1	10650189	10650481	2239	1946	1.74e-139	508
fl.tig00000186	fl.tig00000262	90.814	381	29	6	9751838	9752217	92800	92425	2.26e-138	505
fl.tig00000186	fl.tig00000262	92.837	349	22	1	9374368	9374713	46269	45921	8.12e-138	503
fl.tig00000186	fl.tig00000262	92.416	356	21	3	9758779	9759134	92800	92451	8.12e-138	503
fl.tig00000186	fl.tig00000262	91.944	360	26	3	9744515	9744874	108554	108198	2.92e-137	501
fl.tig00000186	fl.tig00000262	87.281	456	35	9	1601752	1602189	45315	45765	1.05e-136	499
fl.tig00000186	fl.tig00000262	87.389	452	35	5	1602191	1602632	45837	46276	1.05e-136	499
fl.tig00000186	fl.tig00000262	89.082	403	43	1	9755346	9755748	76278	76679	1.05e-136	499
fl.tig00000186	fl.tig00000262	97.279	294	7	1	12576331	12576623	2239	1946	3.78e-136	497
fl.tig00000186	fl.tig00000262	98.246	285	4	1	1067025	1067308	1949	2233	3.78e-136	497
fl.tig00000186	fl.tig00000262	92.529	348	23	3	9747576	9747922	84985	84640	1.36e-135	496
fl.tig00000186	fl.tig00000262	89.303	402	31	8	11750135	11750530	83120	82725	4.88e-135	494
fl.tig00000186	fl.tig00000262	96.622	296	7	3	11263254	11263547	2238	1944	2.27e-133	488
fl.tig00000186	fl.tig00000262	96.928	293	5	3	3598714	3599003	2239	1948	2.27e-133	488
fl.tig00000186	fl.tig00000262	96.61	295	6	3	2396108	2396399	1946	2239	8.17e-133	486
fl.tig00000186	fl.tig00000262	96.599	294	9	1	3922507	3922799	1946	2239	8.17e-133	486
fl.tig00000186	fl.tig00000262	88.509	409	37	7	3288736	3289139	84072	84475	8.17e-133	486
fl.tig00000186	fl.tig00000262	89.487	390	32	4	11904162	11904547	84072	84456	2.94e-132	484
fl.tig00000186	fl.tig00000262	96.897	290	6	2	912754	913041	1948	2236	1.06e-131	483
fl.tig00000186	fl.tig00000262	93.769	321	20	0	11573899	11574219	45949	46269	1.06e-131	483
fl.tig00000186	fl.tig00000262	91.501	353	27	3	9740284	9740634	110226	109875	1.06e-131	483
fl.tig00000186	fl.tig00000262	91.501	353	27	3	9740890	9741241	110832	110482	1.06e-131	483
fl.tig00000186	fl.tig00000262	95.96	297	8	3	12935402	12935695	2241	1946	1.37e-130	479
fl.tig00000186	fl.tig00000262	96.259	294	8	2	8516133	8516423	1946	2239	1.37e-130	479
fl.tig00000186	fl.tig00000262	84.805	487	63	11	9783926	9784408	33928	33449	1.37e-130	479
fl.tig00000186	fl.tig00000262	84.805	487	63	11	9784071	9784550	34073	33591	1.37e-130	479
fl.tig00000186	fl.tig00000262	93.538	325	16	3	9758415	9758734	84965	84641	1.37e-130	479
fl.tig00000186	fl.tig00000262	91.884	345	25	3	9744530	9744874	108554	108213	1.37e-130	479
fl.tig00000186	fl.tig00000262	88.049	410	39	6	3595262	3595667	84475	84072	4.92e-130	477
fl.tig00000186	fl.tig00000262	96.233	292	8	2	5017365	5017653	2237	1946	1.77e-129	475
fl.tig00000186	fl.tig00000262	90.385	364	31	3	6167975	6168335	46284	45922	1.77e-129	475
fl.tig00000186	fl.tig00000262	86.081	467	33	11	4561598	4562062	24463	24027	6.36e-129	473
fl.tig00000186	fl.tig00000262	86.081	467	33	11	4560458	4560922	24463	24027	6.36e-129	473
fl.tig00000186	fl.tig00000262	86.081	467	33	11	4559318	4559782	24463	24027	6.36e-129	473
fl.tig00000186	fl.tig00000262	94.719	303	16	0	3527256	3527558	2239	1937	2.29e-128	472
fl.tig00000186	fl.tig00000262	80	700	90	37	7005486	7006156	21992	21314	2.29e-128	472
fl.tig00000186	fl.tig00000262	96.491	285	9	1	4607159	4607442	1955	2239	8.23e-128	470
fl.tig00000186	fl.tig00000262	86.758	438	38	9	9796002	9796426	21636	21206	8.23e-128	470
fl.tig00000186	fl.tig00000262	91.329	346	25	4	9751872	9752217	92802	92462	2.96e-127	468
fl.tig00000186	fl.tig00000262	85.776	464	41	13	5810637	5811084	121586	121132	2.96e-127	468
fl.tig00000186	fl.tig00000262	92.378	328	24	1	9747576	9747903	99323	98997	1.06e-126	466
fl.tig00000186	fl.tig00000262	87.441	422	31	9	5595681	5596090	121171	121582	1.06e-126	466
fl.tig00000186	fl.tig00000262	91.04	346	26	4	9758413	9758753	99342	98997	1.38e-125	462
fl.tig00000186	fl.tig00000262	84.263	502	47	17	9796015	9796496	21691	21202	4.95e-125	460
fl.tig00000186	fl.tig00000262	85.653	467	34	12	4562738	4563201	24463	24027	4.95e-125	460
fl.tig00000186	fl.tig00000262	87.286	409	44	5	8296963	8297368	84072	84475	4.95e-125	460
fl.tig00000186	fl.tig00000262	91.176	340	28	2	9758796	9759134	103571	103233	4.95e-125	460
fl.tig00000186	fl.tig00000262	92.073	328	25	1	9751891	9752217	103571	103244	4.95e-125	460
fl.tig00000186	fl.tig00000262	89.182	379	26	4	12495984	12496348	2239	1862	1.78e-124	459
fl.tig00000186	fl.tig00000262	94.932	296	6	6	12160658	12160946	2239	1946	2.3e-123	455
fl.tig00000186	fl.tig00000262	97.388	268	6	1	6132986	6133252	2213	1946	2.3e-123	455
fl.tig00000186	fl.tig00000262	92.236	322	22	3	9744553	9744874	108546	108228	8.29e-123	453
fl.tig00000186	fl.tig00000262	78.776	735	108	37	7005440	7006144	21972	21256	1.07e-121	449
fl.tig00000186	fl.tig00000262	84.468	470	58	6	6269075	6269534	52210	51746	1.07e-121	449
fl.tig00000186	fl.tig00000262	92.926	311	19	3	9747576	9747885	84948	84640	1.07e-121	449
fl.tig00000186	fl.tig00000262	94.257	296	11	3	8921743	8922034	1946	2239	3.86e-121	448
fl.tig00000186	fl.tig00000262	87.192	406	35	8	1223589	1223979	84072	84475	1.39e-120	446
fl.tig00000186	fl.tig00000262	85.809	451	29	12	9733408	9733850	117445	117022	1.39e-120	446
fl.tig00000186	fl.tig00000262	86.998	423	21	13	9733396	9733811	117420	117025	1.39e-120	446
fl.tig00000186	fl.tig00000262	85.809	451	29	12	9733650	9734072	117687	117244	1.39e-120	446
fl.tig00000186	fl.tig00000262	93.311	299	19	1	9744560	9744858	108554	108257	6.45e-119	440
fl.tig00000186	fl.tig00000262	86.792	424	21	14	9733674	9734069	117699	117283	6.45e-119	440
fl.tig00000186	fl.tig00000262	87.629	388	34	8	4787925	4788310	121372	120997	2.32e-118	438
fl.tig00000186	fl.tig00000262	93.581	296	14	3	6846057	6846349	2239	1946	8.35e-118	436
fl.tig00000186	fl.tig00000262	78.505	749	102	40	7005439	7006157	21939	21220	8.35e-118	436
fl.tig00000186	fl.tig00000262	94.118	289	13	2	9758415	9758699	84928	84640	8.35e-118	436
fl.tig00000186	fl.tig00000262	83.333	498	55	15	9796301	9796782	21978	21493	3e-117	435
fl.tig00000186	fl.tig00000262	85.388	438	43	17	9796353	9796778	21992	21564	3e-117	435
fl.tig00000186	fl.tig00000262	90.854	328	18	4	873022	873349	62559	62874	1.4e-115	429
fl.tig00000186	fl.tig00000262	91.223	319	22	4	9758816	9759134	92800	92488	1.4e-115	429
fl.tig00000186	fl.tig00000262	90.798	326	18	5	11814256	11814580	23590	23904	1.81e-114	425
fl.tig00000186	fl.tig00000262	91.667	312	19	3	6168409	6168713	45668	45357	1.81e-114	425
fl.tig00000186	fl.tig00000262	83.264	478	64	9	1288770	1289240	51632	51164	1.81e-114	425
fl.tig00000186	fl.tig00000262	90.578	329	18	6	11421892	11422220	62874	62559	6.5e-114	424
fl.tig00000186	fl.tig00000262	92.568	296	20	2	9744579	9744874	108551	108258	6.5e-114	424
fl.tig00000186	fl.tig00000262	79.279	666	90	38	7005440	7006076	21905	21259	2.34e-113	422
fl.tig00000186	fl.tig00000262	84.211	456	47	17	3546460	3546909	24463	24027	8.41e-113	420
fl.tig00000186	fl.tig00000262	93.594	281	18	0	4781391	4781671	45989	46269	8.41e-113	420
fl.tig00000186	fl.tig00000262	84.233	463	38	16	11344393	11344846	24463	24027	3.02e-112	418
fl.tig00000186	fl.tig00000262	84.13	460	43	13	5782029	5782473	45825	46269	3.02e-112	418
fl.tig00000186	fl.tig00000262	84.13	460	43	13	5791495	5791939	45825	46269	3.02e-112	418
fl.tig00000186	fl.tig00000262	86.25	400	38	9	4139791	4140186	121585	121199	3.02e-112	418
fl.tig00000186	fl.tig00000262	83.94	467	42	18	6513778	6514241	24027	24463	1.09e-111	416
fl.tig00000186	fl.tig00000262	85.372	417	41	10	6166827	6167232	84468	84061	3.91e-111	414
fl.tig00000186	fl.tig00000262	84.964	419	51	9	21585	21997	120997	121409	3.91e-111	414
fl.tig00000186	fl.tig00000262	94.403	268	15	0	9744591	9744858	108554	108287	1.41e-110	412
fl.tig00000186	fl.tig00000262	83.836	464	41	13	9267363	9267819	24027	24463	5.06e-110	411
fl.tig00000186	fl.tig00000262	91.667	300	19	3	9758415	9758709	99303	99005	5.06e-110	411
fl.tig00000186	fl.tig00000262	93.455	275	18	0	9758860	9759134	103544	103270	1.82e-109	409
fl.tig00000186	fl.tig00000262	84.954	432	32	11	2639411	2639833	24463	24056	6.55e-109	407
fl.tig00000186	fl.tig00000262	91.611	298	19	3	9751911	9752207	92800	92508	6.55e-109	407
fl.tig00000186	fl.tig00000262	85.158	411	46	7	3428138	3428546	121390	120993	6.55e-109	407
fl.tig00000186	fl.tig00000262	85.238	420	34	10	177334	177751	120997	121390	6.55e-109	407
fl.tig00000186	fl.tig00000262	82.816	483	51	18	9796001	9796463	21672	21202	8.47e-108	403
fl.tig00000186	fl.tig00000262	93.091	275	17	2	6518017	6518289	2235	1961	3.05e-107	401
fl.tig00000186	fl.tig00000262	89.394	330	20	5	12054281	12054609	62558	62873	3.05e-107	401
fl.tig00000186	fl.tig00000262	86.614	381	27	15	4682244	4682603	2239	1862	1.1e-106	399
fl.tig00000186	fl.tig00000262	87.131	373	22	7	10032377	10032729	2239	1873	1.1e-106	399
fl.tig00000186	fl.tig00000262	92.553	282	16	3	9758853	9759134	92800	92524	1.1e-106	399
fl.tig00000186	fl.tig00000262	91.438	292	23	2	9747576	9747866	99287	98997	1.1e-106	399
fl.tig00000186	fl.tig00000262	93.066	274	16	3	9747576	9747848	84911	84640	3.94e-106	398
fl.tig00000186	fl.tig00000262	93.633	267	15	2	9758869	9759134	103572	103307	3.94e-106	398
fl.tig00000186	fl.tig00000262	86.472	377	31	11	9796001	9796364	21571	21202	1.42e-105	396
fl.tig00000186	fl.tig00000262	87.399	373	11	12	10889227	10889578	41904	41547	1.42e-105	396
fl.tig00000186	fl.tig00000262	86.544	379	25	7	5517668	5518021	2239	1862	5.1e-105	394
fl.tig00000186	fl.tig00000262	92.446	278	18	3	8775382	8775658	77476	77201	5.1e-105	394
fl.tig00000186	fl.tig00000262	91.096	292	24	2	9751927	9752217	103571	103281	5.1e-105	394
fl.tig00000186	fl.tig00000262	92.334	287	5	9	11813662	11813933	23189	23473	1.83e-104	392
fl.tig00000186	fl.tig00000262	90.164	305	23	4	8122003	8122302	1937	2239	6.59e-104	390
fl.tig00000186	fl.tig00000262	94.466	253	14	0	9744606	9744858	108554	108302	6.59e-104	390
fl.tig00000186	fl.tig00000262	86.969	353	37	9	9783950	9784299	33831	33485	2.37e-103	388
fl.tig00000186	fl.tig00000262	86.969	353	37	9	9784168	9784514	34049	33700	2.37e-103	388
fl.tig00000186	fl.tig00000262	90.523	306	11	3	10139534	10139838	62270	62558	2.37e-103	388
fl.tig00000186	fl.tig00000262	77.534	730	106	43	7005453	7006147	21992	21286	8.53e-103	387
fl.tig00000186	fl.tig00000262	84.755	387	57	2	12218816	12219201	51166	51551	8.53e-103	387
fl.tig00000186	fl.tig00000262	84.028	432	38	14	3092958	3093365	120995	121419	8.53e-103	387
fl.tig00000186	fl.tig00000262	95.082	244	12	0	649634	649877	45753	45510	3.07e-102	385
fl.tig00000186	fl.tig00000262	83.295	437	52	12	4558202	4558635	24445	24027	1.1e-101	383
fl.tig00000186	fl.tig00000262	85.233	386	41	6	7123273	7123646	84094	84475	1.1e-101	383
fl.tig00000186	fl.tig00000262	94.071	253	13	2	9740282	9740533	110126	109875	1.1e-101	383
fl.tig00000186	fl.tig00000262	94.071	253	13	2	9740990	9741241	110834	110583	1.1e-101	383
fl.tig00000186	fl.tig00000262	90.411	292	22	2	9374781	9375066	45674	45383	1.43e-100	379
fl.tig00000186	fl.tig00000262	91.519	283	13	10	6421539	6421814	77482	77204	1.43e-100	379
fl.tig00000186	fl.tig00000262	93.359	256	15	2	9747575	9747829	99251	98997	5.13e-100	377
fl.tig00000186	fl.tig00000262	84.896	384	44	7	6236897	6237277	31170	31542	1.85e-99	375
fl.tig00000186	fl.tig00000262	83.991	431	28	21	9733348	9733771	117425	117029	1.85e-99	375
fl.tig00000186	fl.tig00000262	83.726	424	39	10	2168643	2169051	45837	46245	6.64e-99	374
fl.tig00000186	fl.tig00000262	96.875	224	6	1	79014	79237	76056	76278	6.64e-99	374
fl.tig00000186	fl.tig00000262	84.146	410	39	11	5547924	5548313	84475	84072	6.64e-99	374
fl.tig00000186	fl.tig00000262	87.805	328	29	7	1770256	1770577	84072	84394	6.64e-99	374
fl.tig00000186	fl.tig00000262	90.034	291	23	3	3441498	3441782	46245	45955	2.39e-98	372
fl.tig00000186	fl.tig00000262	86.667	345	34	9	1032695	1033032	84471	84132	2.39e-98	372
fl.tig00000186	fl.tig00000262	92.969	256	16	2	9751963	9752217	103572	103318	2.39e-98	372
fl.tig00000186	fl.tig00000262	83.796	432	28	23	9733669	9734065	117747	117323	2.39e-98	372
fl.tig00000186	fl.tig00000262	94.239	243	12	2	11149780	11150021	992	1233	8.59e-98	370
fl.tig00000186	fl.tig00000262	88.291	316	27	7	9355827	9356135	42115	42427	8.59e-98	370
fl.tig00000186	fl.tig00000262	89.508	305	12	4	5441040	5441341	62271	62558	3.09e-97	368
fl.tig00000186	fl.tig00000262	88.852	305	27	2	1048552	1048856	62856	62559	3.09e-97	368
fl.tig00000186	fl.tig00000262	87.768	327	25	4	10344827	10345151	62874	62561	3.09e-97	368
fl.tig00000186	fl.tig00000262	94.538	238	13	0	9744621	9744858	108554	108317	3.09e-97	368
fl.tig00000186	fl.tig00000262	87.311	331	28	4	6705118	6705447	62557	62874	1.11e-96	366
fl.tig00000186	fl.tig00000262	85.294	374	32	17	9796419	9796779	21992	21629	4e-96	364
fl.tig00000186	fl.tig00000262	89.18	305	16	2	8848719	8849023	62558	62271	4e-96	364
fl.tig00000186	fl.tig00000262	86.905	336	30	4	7348495	7348830	62877	62556	4e-96	364
fl.tig00000186	fl.tig00000262	78.391	634	83	41	7005552	7006156	21992	21384	1.44e-95	363
fl.tig00000186	fl.tig00000262	83.933	417	28	8	7390957	7391362	24463	24075	1.44e-95	363
fl.tig00000186	fl.tig00000262	87.126	334	25	6	10591935	10592267	62561	62877	1.44e-95	363
fl.tig00000186	fl.tig00000262	92.885	253	13	3	9758415	9758663	84891	84640	1.44e-95	363
fl.tig00000186	fl.tig00000262	94.142	239	11	2	5781800	5782037	45529	45765	5.17e-95	361
fl.tig00000186	fl.tig00000262	94.142	239	11	2	5791266	5791503	45529	45765	5.17e-95	361
fl.tig00000186	fl.tig00000262	93.469	245	12	2	9758890	9759134	92800	92560	5.17e-95	361
fl.tig00000186	fl.tig00000262	91.635	263	18	1	9758415	9758673	99267	99005	5.17e-95	361
fl.tig00000186	fl.tig00000262	87.987	308	33	4	9740284	9740589	110175	109870	5.17e-95	361
fl.tig00000186	fl.tig00000262	87.987	308	33	4	9740941	9741246	110832	110527	5.17e-95	361
fl.tig00000186	fl.tig00000262	81.838	468	45	15	1982070	1982534	23903	23473	6.69e-94	357
fl.tig00000186	fl.tig00000262	87.697	317	25	6	7856391	7856698	84383	84072	6.69e-94	357
fl.tig00000186	fl.tig00000262	91.571	261	18	1	9751947	9752207	92800	92544	6.69e-94	357
fl.tig00000186	fl.tig00000262	82.767	412	58	9	9412855	9413262	51164	51566	2.4e-93	355
fl.tig00000186	fl.tig00000262	85.924	341	37	6	7686501	7686838	45938	46270	8.65e-93	353
fl.tig00000186	fl.tig00000262	88.141	312	18	4	5208635	5208944	62264	62558	8.65e-93	353
fl.tig00000186	fl.tig00000262	87.948	307	28	3	320968	321272	62557	62856	8.65e-93	353
fl.tig00000186	fl.tig00000262	86.626	329	32	4	2426705	2427033	62874	62558	8.65e-93	353
fl.tig00000186	fl.tig00000262	88.372	301	22	4	5484628	5484927	62558	62270	1.12e-91	350
fl.tig00000186	fl.tig00000262	95.023	221	11	0	9744638	9744858	108552	108332	4.02e-91	348
fl.tig00000186	fl.tig00000262	81.489	470	43	17	10203494	10203956	23473	23905	1.45e-90	346
fl.tig00000186	fl.tig00000262	95	220	11	0	7686029	7686248	45315	45534	1.45e-90	346
fl.tig00000186	fl.tig00000262	88.411	302	15	4	7433497	7433793	62272	62558	1.45e-90	346
fl.tig00000186	fl.tig00000262	87.96	299	28	5	11851863	11852156	121296	121591	1.45e-90	346
fl.tig00000186	fl.tig00000262	88.026	309	12	7	2249399	2249700	62559	62269	1.87e-89	342
fl.tig00000186	fl.tig00000262	83.421	380	50	13	9783926	9784300	33820	33449	6.73e-89	340
fl.tig00000186	fl.tig00000262	83.377	379	52	11	9784179	9784550	34073	33699	6.73e-89	340
fl.tig00000186	fl.tig00000262	93.478	230	11	4	7471331	7471558	22236	22009	2.42e-88	339
fl.tig00000186	fl.tig00000262	83.582	402	25	22	9733348	9733742	117389	117022	2.42e-88	339
fl.tig00000186	fl.tig00000262	89.011	273	26	4	11705542	11705814	1259	991	3.13e-87	335
fl.tig00000186	fl.tig00000262	94.091	220	13	0	4777023	4777242	45315	45534	3.13e-87	335
fl.tig00000186	fl.tig00000262	83.375	403	25	23	9733705	9734072	117747	117352	3.13e-87	335
fl.tig00000186	fl.tig00000262	84.27	356	40	10	2638975	2639314	24916	24561	1.13e-86	333
fl.tig00000186	fl.tig00000262	92.672	232	15	2	1154916	1155145	46038	46269	1.13e-86	333
fl.tig00000186	fl.tig00000262	87.582	306	14	3	1891187	1891485	62270	62558	1.13e-86	333
fl.tig00000186	fl.tig00000262	87.459	303	21	2	10433635	10433937	62275	62560	1.13e-86	333
fl.tig00000186	fl.tig00000262	88.462	286	19	7	2315989	2316272	62558	62285	1.13e-86	333
fl.tig00000186	fl.tig00000262	90.588	255	18	5	11595685	11595937	121341	121591	1.13e-86	333
fl.tig00000186	fl.tig00000262	91.429	245	15	1	7475286	7475524	25612	25856	4.05e-86	331
fl.tig00000186	fl.tig00000262	94.037	218	13	0	3457497	3457714	45534	45317	4.05e-86	331
fl.tig00000186	fl.tig00000262	81.153	451	49	15	1640975	1641423	32075	32491	1.46e-85	329
fl.tig00000186	fl.tig00000262	85.285	333	34	5	6463203	6463533	62556	62875	1.46e-85	329
fl.tig00000186	fl.tig00000262	85.714	329	28	6	3555183	3555507	62561	62874	1.46e-85	329
fl.tig00000186	fl.tig00000262	91.983	237	16	3	9747576	9747811	84874	84640	1.46e-85	329
fl.tig00000186	fl.tig00000262	93.304	224	13	2	9744651	9744874	108554	108333	1.46e-85	329
fl.tig00000186	fl.tig00000262	94.811	212	8	2	3863199	3863408	2156	1946	5.24e-85	327
fl.tig00000186	fl.tig00000262	88.809	277	18	3	9986921	9987196	23643	23907	5.24e-85	327
fl.tig00000186	fl.tig00000262	87.055	309	17	5	7841814	7842120	62271	62558	5.24e-85	327
fl.tig00000186	fl.tig00000262	84.814	349	27	11	8214810	8215152	81193	80865	5.24e-85	327
fl.tig00000186	fl.tig00000262	86.842	304	26	7	8307449	8307748	83123	83416	5.24e-85	327
fl.tig00000186	fl.tig00000262	92.576	229	15	2	9758907	9759134	103571	103344	5.24e-85	327
fl.tig00000186	fl.tig00000262	92.174	230	18	0	9392788	9393017	62787	62558	1.89e-84	326
fl.tig00000186	fl.tig00000262	79.352	494	76	18	7005437	7005911	21688	21202	6.78e-84	324
fl.tig00000186	fl.tig00000262	87.755	294	12	3	1043809	1044078	1946	2239	2.44e-83	322
fl.tig00000186	fl.tig00000262	86.688	308	19	7	1767990	1768295	62558	62271	2.44e-83	322
fl.tig00000186	fl.tig00000262	84.94	332	34	5	1743665	1743996	62561	62876	2.44e-83	322
fl.tig00000186	fl.tig00000262	81.84	413	46	19	9796386	9796782	21992	21593	8.77e-83	320
fl.tig00000186	fl.tig00000262	88.679	265	26	4	78980	79240	61156	60892	8.77e-83	320
fl.tig00000186	fl.tig00000262	92.07	227	18	0	9740332	9740558	109762	109536	8.77e-83	320
fl.tig00000186	fl.tig00000262	92.07	227	18	0	9741354	9741580	110784	110558	8.77e-83	320
fl.tig00000186	fl.tig00000262	86.452	310	19	12	9796001	9796298	21504	21206	3.16e-82	318
fl.tig00000186	fl.tig00000262	84.663	326	42	4	2017378	2017697	37215	36892	3.16e-82	318
fl.tig00000186	fl.tig00000262	91.453	234	16	1	9751984	9752217	92800	92571	3.16e-82	318
fl.tig00000186	fl.tig00000262	86.755	302	18	8	12262947	12263240	62558	62271	1.13e-81	316
fl.tig00000186	fl.tig00000262	83.473	357	40	13	6514337	6514676	24561	24915	4.08e-81	315
fl.tig00000186	fl.tig00000262	84.32	338	36	9	11343967	11344287	24915	24578	4.08e-81	315
fl.tig00000186	fl.tig00000262	88.803	259	25	4	9726407	9726663	77204	77460	4.08e-81	315
fl.tig00000186	fl.tig00000262	85.714	322	18	9	11863453	11863759	84072	84380	4.08e-81	315
fl.tig00000186	fl.tig00000262	88.043	276	20	12	8027144	8027414	126166	125899	4.08e-81	315
fl.tig00000186	fl.tig00000262	86.577	298	23	7	4921778	4922062	83123	83416	1.47e-80	313
fl.tig00000186	fl.tig00000262	91.026	234	17	1	9758415	9758644	99230	98997	1.47e-80	313
fl.tig00000186	fl.tig00000262	85.079	315	37	8	6421509	6421815	124367	124679	1.47e-80	313
fl.tig00000186	fl.tig00000262	94.581	203	6	4	9986309	9986508	23274	23474	1.9e-79	309
fl.tig00000186	fl.tig00000262	91.15	226	20	0	9740434	9740659	109761	109536	6.83e-79	307
fl.tig00000186	fl.tig00000262	91.15	226	20	0	9741355	9741580	110682	110457	6.83e-79	307
fl.tig00000186	fl.tig00000262	84.404	327	33	7	42865	43191	23903	23595	2.46e-78	305
fl.tig00000186	fl.tig00000262	85.574	305	26	6	4667564	4667867	62558	62271	8.83e-78	303
fl.tig00000186	fl.tig00000262	95.767	189	6	1	12244800	12244988	62457	62271	8.83e-78	303
fl.tig00000186	fl.tig00000262	95.288	191	9	0	9744668	9744858	108552	108362	8.83e-78	303
fl.tig00000186	fl.tig00000262	87.05	278	24	8	6723297	6723569	125898	126168	8.83e-78	303
fl.tig00000186	fl.tig00000262	80.088	457	49	25	6660333	6660773	23903	23473	3.18e-77	302
fl.tig00000186	fl.tig00000262	86.525	282	28	6	5190874	5191152	62600	62874	3.18e-77	302
fl.tig00000186	fl.tig00000262	80.841	428	45	19	10323335	10323738	84475	84061	3.18e-77	302
fl.tig00000186	fl.tig00000262	87.179	273	23	6	11827025	11827287	1259	989	1.14e-76	300
fl.tig00000186	fl.tig00000262	83.481	339	37	11	4557766	4558086	24915	24578	4.11e-76	298
fl.tig00000186	fl.tig00000262	81.454	399	43	16	5527645	5528016	84072	84466	4.11e-76	298
fl.tig00000186	fl.tig00000262	92.093	215	12	2	9758415	9758625	84854	84641	4.11e-76	298
fl.tig00000186	fl.tig00000262	79.873	472	39	22	10839443	10839863	121585	121119	5.32e-75	294
fl.tig00000186	fl.tig00000262	85.065	308	22	16	9796485	9796778	21992	21695	1.91e-74	292
fl.tig00000186	fl.tig00000262	83.186	339	38	11	8924637	8924957	24915	24578	1.91e-74	292
fl.tig00000186	fl.tig00000262	83.186	339	38	11	9612657	9612977	24578	24915	1.91e-74	292
fl.tig00000186	fl.tig00000262	89.121	239	21	1	2227331	2227569	51798	52031	1.91e-74	292
fl.tig00000186	fl.tig00000262	85.284	299	26	4	9006112	9006409	62277	62558	1.91e-74	292
fl.tig00000186	fl.tig00000262	86.957	276	17	12	4412904	4413167	125898	126166	1.91e-74	292
fl.tig00000186	fl.tig00000262	86.545	275	24	7	12167112	12167376	989	1260	6.88e-74	291
fl.tig00000186	fl.tig00000262	84.81	316	18	14	9733396	9733706	117312	117022	6.88e-74	291
fl.tig00000186	fl.tig00000262	84.308	325	19	7	6867828	6868147	62874	62577	2.47e-73	289
fl.tig00000186	fl.tig00000262	82.073	357	45	13	9267916	9268255	24561	24915	8.9e-73	287
fl.tig00000186	fl.tig00000262	89.474	228	23	1	9740887	9741114	109762	109536	8.9e-73	287
fl.tig00000186	fl.tig00000262	89.474	228	23	1	9741354	9741580	110229	110002	8.9e-73	287
fl.tig00000186	fl.tig00000262	83.385	325	36	7	9355006	9355312	36892	37216	3.2e-72	285
fl.tig00000186	fl.tig00000262	90.351	228	6	7	1027598	1027825	80841	80630	3.2e-72	285
fl.tig00000186	fl.tig00000262	89.427	227	23	1	9740585	9740810	109762	109536	3.2e-72	285
fl.tig00000186	fl.tig00000262	89.427	227	23	1	9741354	9741580	110531	110306	3.2e-72	285
fl.tig00000186	fl.tig00000262	84.543	317	18	15	9733782	9734072	117699	117388	3.2e-72	285
fl.tig00000186	fl.tig00000262	84.466	309	25	10	7390559	7390844	24911	24603	1.15e-71	283
fl.tig00000186	fl.tig00000262	90.308	227	7	5	3220409	3220635	80630	80841	1.15e-71	283
fl.tig00000186	fl.tig00000262	92.5	200	12	3	9747576	9747774	84837	84640	1.15e-71	283
fl.tig00000186	fl.tig00000262	95.455	176	8	0	9744683	9744858	108552	108377	4.14e-71	281
fl.tig00000186	fl.tig00000262	86.486	259	32	3	8775398	8775655	124422	124678	4.14e-71	281
fl.tig00000186	fl.tig00000262	92.118	203	8	2	3375853	3376047	2148	1946	1.49e-70	279
fl.tig00000186	fl.tig00000262	89.912	228	7	5	4263255	4263482	80630	80841	1.49e-70	279
fl.tig00000186	fl.tig00000262	82.727	330	40	5	8028742	8029071	62875	62563	5.35e-70	278
fl.tig00000186	fl.tig00000262	89.868	227	8	5	1026758	1026984	80630	80841	5.35e-70	278
fl.tig00000186	fl.tig00000262	89.868	227	8	5	1027112	1027338	80630	80841	5.35e-70	278
fl.tig00000186	fl.tig00000262	89.868	227	8	5	11383680	11383906	80841	80630	5.35e-70	278
fl.tig00000186	fl.tig00000262	89.868	227	8	5	10887621	10887847	80630	80841	5.35e-70	278
fl.tig00000186	fl.tig00000262	80.988	405	29	20	6963509	6963866	84475	84072	5.35e-70	278
fl.tig00000186	fl.tig00000262	82.622	328	44	11	1362532	1362856	92840	93157	5.35e-70	278
fl.tig00000186	fl.tig00000262	89.862	217	20	2	9747577	9747792	99212	98997	5.35e-70	278
fl.tig00000186	fl.tig00000262	89.474	228	8	5	4262900	4263127	80630	80841	6.93e-69	274
fl.tig00000186	fl.tig00000262	82.424	330	40	13	4562305	4562617	24889	24561	2.49e-68	272
fl.tig00000186	fl.tig00000262	82.424	330	40	13	4561165	4561477	24889	24561	2.49e-68	272
fl.tig00000186	fl.tig00000262	82.424	330	40	13	4560025	4560337	24889	24561	2.49e-68	272
fl.tig00000186	fl.tig00000262	82.424	330	40	13	4558885	4559197	24889	24561	2.49e-68	272
fl.tig00000186	fl.tig00000262	89.427	227	9	6	11877775	11878001	80841	80630	2.49e-68	272
fl.tig00000186	fl.tig00000262	89.427	227	9	5	8975013	8975239	80630	80841	2.49e-68	272
fl.tig00000186	fl.tig00000262	89.427	227	9	5	11382833	11383059	80630	80841	2.49e-68	272
fl.tig00000186	fl.tig00000262	89.427	227	9	5	12276928	12277154	80630	80841	2.49e-68	272
fl.tig00000186	fl.tig00000262	89.401	217	21	2	9752002	9752217	103570	103355	2.49e-68	272
fl.tig00000186	fl.tig00000262	86.8	250	23	8	4138590	4138835	84232	84475	8.96e-68	270
fl.tig00000186	fl.tig00000262	92.188	192	13	2	9758944	9759134	103571	103381	8.96e-68	270
fl.tig00000186	fl.tig00000262	88.444	225	22	3	8925498	8925719	22232	22009	3.22e-67	268
fl.tig00000186	fl.tig00000262	88.444	225	22	3	9611895	9612116	22009	22232	3.22e-67	268
fl.tig00000186	fl.tig00000262	81.341	343	53	11	9783926	9784264	33784	33449	3.22e-67	268
fl.tig00000186	fl.tig00000262	81.287	342	55	9	9784215	9784550	34073	33735	3.22e-67	268
fl.tig00000186	fl.tig00000262	89.083	229	8	8	11221879	11222106	80629	80841	3.22e-67	268
fl.tig00000186	fl.tig00000262	89.035	228	9	5	2448735	2448962	80630	80841	3.22e-67	268
fl.tig00000186	fl.tig00000262	94.798	173	8	1	8283565	8283736	84246	84074	3.22e-67	268
fl.tig00000186	fl.tig00000262	90.64	203	18	1	9741039	9741241	109762	109561	3.22e-67	268
fl.tig00000186	fl.tig00000262	90.64	203	18	1	9741354	9741555	110077	109875	3.22e-67	268
fl.tig00000186	fl.tig00000262	78.326	466	64	20	7005437	7005878	21654	21202	1.16e-66	267
fl.tig00000186	fl.tig00000262	88.987	227	9	7	7766854	7767079	80841	80630	1.16e-66	267
fl.tig00000186	fl.tig00000262	85.036	274	26	8	5831841	5832104	1259	991	4.17e-66	265
fl.tig00000186	fl.tig00000262	87.773	229	24	3	11344848	11345073	22236	22009	4.17e-66	265
fl.tig00000186	fl.tig00000262	96.835	158	5	0	12698473	12698630	45468	45311	4.17e-66	265
fl.tig00000186	fl.tig00000262	87.983	233	16	4	4777420	4777640	45533	45765	4.17e-66	265
fl.tig00000186	fl.tig00000262	93.785	177	10	1	9754144	9754319	96982	96806	4.17e-66	265
fl.tig00000186	fl.tig00000262	93.785	177	10	1	9754232	9754408	97070	96895	4.17e-66	265
fl.tig00000186	fl.tig00000262	93.785	177	9	2	9744698	9744874	108552	108378	4.17e-66	265
fl.tig00000186	fl.tig00000262	87.719	228	26	2	9740787	9741013	109761	109535	4.17e-66	265
fl.tig00000186	fl.tig00000262	87.719	228	26	2	9740736	9740962	109762	109536	4.17e-66	265
fl.tig00000186	fl.tig00000262	87.719	228	26	2	9741355	9741581	110329	110103	4.17e-66	265
fl.tig00000186	fl.tig00000262	87.719	228	26	2	9741354	9741580	110380	110154	4.17e-66	265
fl.tig00000186	fl.tig00000262	86.364	264	11	11	9733367	9733625	117265	117022	4.17e-66	265
fl.tig00000186	fl.tig00000262	83.439	314	22	16	9733348	9733655	117317	117028	4.17e-66	265
fl.tig00000186	fl.tig00000262	83.439	314	22	16	9733777	9734066	117747	117440	4.17e-66	265
fl.tig00000186	fl.tig00000262	86.364	264	11	11	9733829	9734072	117728	117470	4.17e-66	265
fl.tig00000186	fl.tig00000262	78.824	425	64	17	7005440	7005846	21618	21202	1.5e-65	263
fl.tig00000186	fl.tig00000262	85.49	255	33	4	9355507	9355759	37288	37540	1.5e-65	263
fl.tig00000186	fl.tig00000262	88.596	228	10	5	2450349	2450576	80841	80630	1.5e-65	263
fl.tig00000186	fl.tig00000262	87.665	227	26	2	9740535	9740760	109761	109536	1.5e-65	263
fl.tig00000186	fl.tig00000262	87.665	227	26	2	9741355	9741580	110581	110356	1.5e-65	263
fl.tig00000186	fl.tig00000262	84.192	291	23	11	1982701	1982970	23477	23189	5.39e-65	261
fl.tig00000186	fl.tig00000262	78.795	448	51	22	11482477	11482906	23482	23903	5.39e-65	261
fl.tig00000186	fl.tig00000262	87.336	229	25	3	6513551	6513776	22009	22236	1.94e-64	259
fl.tig00000186	fl.tig00000262	93.296	179	7	3	9758415	9758589	84817	84640	1.94e-64	259
fl.tig00000186	fl.tig00000262	87.281	228	27	2	9740938	9741164	109762	109536	1.94e-64	259
fl.tig00000186	fl.tig00000262	87.281	228	27	2	9741354	9741580	110178	109952	1.94e-64	259
fl.tig00000186	fl.tig00000262	88.732	213	20	3	4563214	4563423	22218	22007	6.98e-64	257
fl.tig00000186	fl.tig00000262	93.182	176	10	2	9747581	9747755	99171	98997	6.98e-64	257
fl.tig00000186	fl.tig00000262	87.225	227	27	2	9740686	9740911	109761	109536	6.98e-64	257
fl.tig00000186	fl.tig00000262	87.225	227	27	2	9741355	9741580	110430	110205	6.98e-64	257
fl.tig00000186	fl.tig00000262	88.995	209	19	3	9267156	9267361	22029	22236	2.51e-63	255
fl.tig00000186	fl.tig00000262	88.053	226	13	4	11222666	11222891	80841	80630	2.51e-63	255
fl.tig00000186	fl.tig00000262	82.65	317	28	9	6613663	6613955	82726	83039	2.51e-63	255
fl.tig00000186	fl.tig00000262	88.626	211	20	3	4562075	4562282	22218	22009	9.02e-63	254
fl.tig00000186	fl.tig00000262	88.393	224	9	6	10887975	10888198	80630	80836	9.02e-63	254
fl.tig00000186	fl.tig00000262	92.614	176	11	2	9752043	9752217	103566	103392	3.25e-62	252
fl.tig00000186	fl.tig00000262	87.054	224	25	3	4558642	4558862	22231	22009	1.17e-61	250
fl.tig00000186	fl.tig00000262	83.513	279	35	8	10587964	10588241	52092	52360	1.17e-61	250
fl.tig00000186	fl.tig00000262	82.41	307	35	9	5407154	5407460	62558	62271	1.17e-61	250
fl.tig00000186	fl.tig00000262	87.665	227	13	5	9706167	9706393	80630	80841	1.17e-61	250
fl.tig00000186	fl.tig00000262	87.611	226	14	5	11222234	11222459	80630	80841	1.17e-61	250
fl.tig00000186	fl.tig00000262	81.902	326	31	16	12295363	12295680	93156	92851	1.17e-61	250
fl.tig00000186	fl.tig00000262	85.887	248	19	7	10071962	10072197	93187	92944	1.17e-61	250
fl.tig00000186	fl.tig00000262	86.463	229	27	3	2639860	2640085	22236	22009	4.2e-61	248
fl.tig00000186	fl.tig00000262	88.152	211	21	3	4560935	4561142	22218	22009	4.2e-61	248
fl.tig00000186	fl.tig00000262	88.152	211	21	3	4559795	4560002	22218	22009	4.2e-61	248
fl.tig00000186	fl.tig00000262	92.982	171	8	2	9758964	9759134	92800	92634	1.51e-60	246
fl.tig00000186	fl.tig00000262	93.902	164	8	2	9744711	9744874	108554	108393	1.51e-60	246
fl.tig00000186	fl.tig00000262	90.476	189	12	1	11843339	11843521	84260	84072	5.43e-60	244
fl.tig00000186	fl.tig00000262	90.811	185	11	4	10402245	10402424	58735	58918	1.95e-59	243
fl.tig00000186	fl.tig00000262	84.375	256	30	8	5837603	5837850	62271	62524	1.95e-59	243
fl.tig00000186	fl.tig00000262	93.252	163	11	0	85901	86063	45478	45316	7.03e-59	241
fl.tig00000186	fl.tig00000262	88.263	213	10	5	5913185	5913397	80630	80827	7.03e-59	241
fl.tig00000186	fl.tig00000262	86.026	229	27	5	9740484	9740709	109762	109536	7.03e-59	241
fl.tig00000186	fl.tig00000262	86.026	229	27	5	9741354	9741580	110632	110407	7.03e-59	241
fl.tig00000186	fl.tig00000262	79.891	368	40	26	7005802	7006156	21992	21646	2.53e-58	239
fl.tig00000186	fl.tig00000262	80	365	40	18	1753798	1754158	31222	31557	2.53e-58	239
fl.tig00000186	fl.tig00000262	93.789	161	6	2	5791104	5791264	45325	45481	2.53e-58	239
fl.tig00000186	fl.tig00000262	85.965	228	27	5	9740636	9740860	109761	109536	2.53e-58	239
fl.tig00000186	fl.tig00000262	85.965	228	27	5	9741355	9741580	110480	110256	2.53e-58	239
fl.tig00000186	fl.tig00000262	77.538	463	57	28	3007238	3007679	23006	22570	3.27e-57	235
fl.tig00000186	fl.tig00000262	81.21	314	40	10	314738	315049	52360	52064	3.27e-57	235
fl.tig00000186	fl.tig00000262	86.977	215	18	3	11078572	11078784	7580	7786	1.18e-56	233
fl.tig00000186	fl.tig00000262	78.894	398	44	30	7005740	7006117	21992	21615	1.18e-56	233
fl.tig00000186	fl.tig00000262	93.168	161	7	2	5781638	5781798	45325	45481	1.18e-56	233
fl.tig00000186	fl.tig00000262	84.681	235	34	2	7002588	7002821	51474	51241	1.18e-56	233
fl.tig00000186	fl.tig00000262	86.161	224	21	7	6315175	6315396	52360	52145	1.18e-56	233
fl.tig00000186	fl.tig00000262	83.908	261	22	11	5907112	5907371	62558	62317	4.23e-56	231
fl.tig00000186	fl.tig00000262	92.638	163	8	2	9758415	9758573	99156	98994	4.23e-56	231
fl.tig00000186	fl.tig00000262	85.903	227	18	9	9027035	9027250	992	1215	1.52e-55	230
fl.tig00000186	fl.tig00000262	85.837	233	14	6	8379947	8380173	24172	24391	1.52e-55	230
fl.tig00000186	fl.tig00000262	85.398	226	27	6	78957	79177	61142	60918	1.52e-55	230
fl.tig00000186	fl.tig00000262	92.025	163	13	0	4137452	4137614	84073	84235	1.52e-55	230
fl.tig00000186	fl.tig00000262	91.071	168	13	1	6567938	6568103	7587	7754	1.97e-54	226
fl.tig00000186	fl.tig00000262	85.217	230	22	7	8537679	8537898	22236	22009	1.97e-54	226
fl.tig00000186	fl.tig00000262	86.829	205	24	2	4397369	4397570	24900	24696	1.97e-54	226
fl.tig00000186	fl.tig00000262	90	180	10	4	4708342	4708516	31308	31132	1.97e-54	226
fl.tig00000186	fl.tig00000262	82.517	286	22	20	9763118	9763389	54561	54832	1.97e-54	226
fl.tig00000186	fl.tig00000262	90.805	174	9	2	10846100	10846273	62642	62808	1.97e-54	226
fl.tig00000186	fl.tig00000262	94.595	148	5	2	8975367	8975514	80630	80774	1.97e-54	226
fl.tig00000186	fl.tig00000262	92.025	163	9	2	9752058	9752220	92800	92642	1.97e-54	226
fl.tig00000186	fl.tig00000262	83.806	247	28	6	5872482	5872717	1237	992	7.08e-54	224
fl.tig00000186	fl.tig00000262	84.681	235	24	6	9220551	9220775	1225	993	7.08e-54	224
fl.tig00000186	fl.tig00000262	90.23	174	14	2	9174983	9175155	31133	31304	7.08e-54	224
fl.tig00000186	fl.tig00000262	93.919	148	9	0	3266056	3266203	45463	45316	7.08e-54	224
fl.tig00000186	fl.tig00000262	93.96	149	7	2	9744726	9744874	108554	108408	7.08e-54	224
fl.tig00000186	fl.tig00000262	91.124	169	8	3	4564282	4564443	1937	2105	2.54e-53	222
fl.tig00000186	fl.tig00000262	89.655	174	16	2	9403908	9404079	7754	7581	9.15e-53	220
fl.tig00000186	fl.tig00000262	85.135	222	25	6	453618	453833	24915	24696	9.15e-53	220
fl.tig00000186	fl.tig00000262	85.088	228	20	4	3754099	3754313	62787	62561	9.15e-53	220
fl.tig00000186	fl.tig00000262	93.919	148	6	2	8534011	8534158	80630	80774	9.15e-53	220
fl.tig00000186	fl.tig00000262	89.655	174	17	1	9740284	9740457	109708	109536	9.15e-53	220
fl.tig00000186	fl.tig00000262	89.655	174	17	1	9741408	9741580	110832	110659	9.15e-53	220
fl.tig00000186	fl.tig00000262	83.268	257	23	11	583365	583607	2196	1946	3.29e-52	219
fl.tig00000186	fl.tig00000262	84.322	236	24	9	6503492	6503717	45765	45533	3.29e-52	219
fl.tig00000186	fl.tig00000262	85.714	224	13	7	11383180	11383396	80630	80841	3.29e-52	219
fl.tig00000186	fl.tig00000262	94.444	144	5	3	11358580	11358722	81638	81497	3.29e-52	219
fl.tig00000186	fl.tig00000262	84.034	238	27	5	10980780	10981017	120996	121222	3.29e-52	219
fl.tig00000186	fl.tig00000262	95.588	136	5	1	12696571	12696705	45765	45630	1.18e-51	217
fl.tig00000186	fl.tig00000262	86.869	198	20	6	78959	79151	61121	60925	1.18e-51	217
fl.tig00000186	fl.tig00000262	95	140	4	2	11383524	11383663	80630	80766	1.18e-51	217
fl.tig00000186	fl.tig00000262	90.909	165	8	7	9797008	9797168	21051	21212	4.26e-51	215
fl.tig00000186	fl.tig00000262	90.244	164	16	0	8380456	8380619	24748	24911	4.26e-51	215
fl.tig00000186	fl.tig00000262	86.432	199	23	4	6524390	6524588	25718	25524	4.26e-51	215
fl.tig00000186	fl.tig00000262	82.857	245	37	5	9783913	9784156	33689	33449	4.26e-51	215
fl.tig00000186	fl.tig00000262	82.787	244	39	3	9784310	9784550	34086	33843	4.26e-51	215
fl.tig00000186	fl.tig00000262	93.243	148	7	2	5322956	5323103	80774	80630	4.26e-51	215
fl.tig00000186	fl.tig00000262	94.964	139	4	2	2450083	2450221	80765	80630	4.26e-51	215
fl.tig00000186	fl.tig00000262	89.08	174	16	3	79035	79205	61156	60983	1.53e-50	213
fl.tig00000186	fl.tig00000262	81.315	289	30	16	742125	742406	62558	62287	1.53e-50	213
fl.tig00000186	fl.tig00000262	92.617	149	10	1	4609122	4609270	84072	84219	1.53e-50	213
fl.tig00000186	fl.tig00000262	80.456	307	34	21	7005835	7006128	21992	21699	5.51e-50	211
fl.tig00000186	fl.tig00000262	90.361	166	8	4	12698070	12698227	45629	45464	5.51e-50	211
fl.tig00000186	fl.tig00000262	89.349	169	16	2	4260191	4260358	62558	62725	5.51e-50	211
fl.tig00000186	fl.tig00000262	92.568	148	8	2	2589782	2589929	80630	80774	1.98e-49	209
fl.tig00000186	fl.tig00000262	90.184	163	13	3	9747576	9747737	84800	84640	1.98e-49	209
fl.tig00000186	fl.tig00000262	84.234	222	27	3	4555143	4555364	113569	113782	1.98e-49	209
fl.tig00000186	fl.tig00000262	81.053	285	35	17	12806950	12807227	125894	126166	1.98e-49	209
fl.tig00000186	fl.tig00000262	90.244	164	9	6	2615753	2615912	31082	30922	7.13e-49	207
fl.tig00000186	fl.tig00000262	92.568	148	5	3	798538	798682	80630	80774	7.13e-49	207
fl.tig00000186	fl.tig00000262	90.968	155	12	2	9758981	9759134	103571	103418	7.13e-49	207
fl.tig00000186	fl.tig00000262	84.305	223	22	6	9772712	9772929	45176	44962	2.56e-48	206
fl.tig00000186	fl.tig00000262	84.305	223	22	6	9772777	9772991	45241	45024	2.56e-48	206
fl.tig00000186	fl.tig00000262	93.571	140	6	2	2449090	2449229	80630	80766	2.56e-48	206
fl.tig00000186	fl.tig00000262	81.818	275	22	13	7379441	7379692	125898	126167	2.56e-48	206
fl.tig00000186	fl.tig00000262	91.447	152	8	3	11739558	11739709	24463	24317	9.22e-48	204
fl.tig00000186	fl.tig00000262	81.132	265	41	9	9783967	9784228	33707	33449	9.22e-48	204
fl.tig00000186	fl.tig00000262	81.061	264	43	7	9784292	9784550	34032	33771	9.22e-48	204
fl.tig00000186	fl.tig00000262	91.333	150	11	2	9740284	9740432	110023	109875	9.22e-48	204
fl.tig00000186	fl.tig00000262	91.333	150	11	2	9741093	9741241	110832	110684	9.22e-48	204
fl.tig00000186	fl.tig00000262	88	175	15	5	8215140	8215312	80636	80466	3.32e-47	202
fl.tig00000186	fl.tig00000262	86.316	190	18	5	6581376	6581559	77294	77481	1.19e-46	200
fl.tig00000186	fl.tig00000262	85.864	191	22	4	10478281	10478469	30891	31078	4.29e-46	198
fl.tig00000186	fl.tig00000262	93.985	133	5	2	12277282	12277414	80630	80759	4.29e-46	198
fl.tig00000186	fl.tig00000262	80.783	281	30	12	7565445	7565713	126166	125898	4.29e-46	198
fl.tig00000186	fl.tig00000262	91.667	144	9	3	9796789	9796931	20832	20973	1.54e-45	196
fl.tig00000186	fl.tig00000262	96.61	118	4	0	9744741	9744858	108554	108437	1.54e-45	196
fl.tig00000186	fl.tig00000262	83.886	211	27	7	9783985	9784192	33655	33449	5.55e-45	195
fl.tig00000186	fl.tig00000262	83.81	210	29	5	9784344	9784550	34014	33807	5.55e-45	195
fl.tig00000186	fl.tig00000262	93.284	134	5	1	9759001	9759134	92800	92671	5.55e-45	195
fl.tig00000186	fl.tig00000262	82.988	241	15	8	9733352	9733589	117239	117022	5.55e-45	195
fl.tig00000186	fl.tig00000262	82.988	241	15	8	9733855	9734072	117743	117506	5.55e-45	195
fl.tig00000186	fl.tig00000262	87.952	166	16	3	6068247	6068408	7746	7581	2e-44	193
fl.tig00000186	fl.tig00000262	87.574	169	18	2	10296885	10297050	7750	7582	2e-44	193
fl.tig00000186	fl.tig00000262	87.952	166	16	4	78960	79121	61083	60918	2e-44	193
fl.tig00000186	fl.tig00000262	84.729	203	20	4	10120306	10120502	83397	83200	2e-44	193
fl.tig00000186	fl.tig00000262	91.429	140	10	2	9612122	9612259	24027	24166	7.18e-44	191
fl.tig00000186	fl.tig00000262	80.287	279	34	10	10450619	10450893	62534	62273	7.18e-44	191
fl.tig00000186	fl.tig00000262	80.427	281	30	13	7567849	7568117	126165	125898	7.18e-44	191
fl.tig00000186	fl.tig00000262	83.902	205	28	5	2948297	2948499	126099	125898	7.18e-44	191
fl.tig00000186	fl.tig00000262	80.292	274	35	11	9277366	9277622	1259	988	2.58e-43	189
fl.tig00000186	fl.tig00000262	87.349	166	19	1	3135048	3135211	7579	7744	2.58e-43	189
fl.tig00000186	fl.tig00000262	82.759	232	21	11	9796561	9796782	21978	21756	2.58e-43	189
fl.tig00000186	fl.tig00000262	88.961	154	15	2	78961	79112	76093	76246	2.58e-43	189
fl.tig00000186	fl.tig00000262	93.651	126	8	0	9741355	9741480	109660	109535	2.58e-43	189
fl.tig00000186	fl.tig00000262	93.651	126	8	0	9741456	9741581	109761	109636	2.58e-43	189
fl.tig00000186	fl.tig00000262	93.75	128	3	5	5861516	5861639	16527	16653	9.28e-43	187
fl.tig00000186	fl.tig00000262	83.744	203	27	6	79017	79214	61156	60955	9.28e-43	187
fl.tig00000186	fl.tig00000262	82.949	217	27	5	10597459	10597674	62856	62649	9.28e-43	187
fl.tig00000186	fl.tig00000262	80.142	282	31	13	7566647	7566916	126166	125898	9.28e-43	187
fl.tig00000186	fl.tig00000262	90.714	140	11	2	8925355	8925492	24166	24027	3.34e-42	185
fl.tig00000186	fl.tig00000262	82.727	220	26	6	5516504	5516714	121319	121103	3.34e-42	185
fl.tig00000186	fl.tig00000262	86.826	167	19	3	10281436	10281600	1155	990	1.2e-41	183
fl.tig00000186	fl.tig00000262	92.969	128	5	3	4595227	4595350	42418	42291	1.2e-41	183
fl.tig00000186	fl.tig00000262	94.958	119	3	2	7632617	7632735	80630	80745	1.2e-41	183
fl.tig00000186	fl.tig00000262	95.614	114	4	1	6267318	6267430	2126	2239	4.32e-41	182
fl.tig00000186	fl.tig00000262	92.969	128	4	5	5126042	5126165	16527	16653	4.32e-41	182
fl.tig00000186	fl.tig00000262	92.308	130	6	3	2894278	2894406	27372	27246	4.32e-41	182
fl.tig00000186	fl.tig00000262	85.417	192	8	9	748495	748685	31132	31304	4.32e-41	182
fl.tig00000186	fl.tig00000262	93.443	122	8	0	3441393	3441514	46269	46148	4.32e-41	182
fl.tig00000186	fl.tig00000262	93.548	124	5	2	12791965	12792088	80750	80630	4.32e-41	182
fl.tig00000186	fl.tig00000262	81.982	222	32	6	6581376	6581590	124587	124367	4.32e-41	182
fl.tig00000186	fl.tig00000262	94.828	116	5	1	9986678	9986792	23477	23592	1.55e-40	180
fl.tig00000186	fl.tig00000262	87.742	155	16	3	79052	79205	76057	76209	5.59e-40	178
fl.tig00000186	fl.tig00000262	84.153	183	29	0	11358823	11359005	81460	81278	5.59e-40	178
fl.tig00000186	fl.tig00000262	94.068	118	5	1	7895883	7896000	84260	84145	5.59e-40	178
fl.tig00000186	fl.tig00000262	79.505	283	32	13	7564244	7564514	126166	125898	5.59e-40	178
fl.tig00000186	fl.tig00000262	81.466	232	29	11	7563081	7563310	126117	125898	5.59e-40	178
fl.tig00000186	fl.tig00000262	94.068	118	3	4	10026000	10026113	16530	16647	2.01e-39	176
fl.tig00000186	fl.tig00000262	88.889	144	14	2	9747576	9747718	99139	98997	2.01e-39	176
fl.tig00000186	fl.tig00000262	79.422	277	36	12	11461333	11461596	125898	126166	2.01e-39	176
fl.tig00000186	fl.tig00000262	92.683	123	5	4	8416963	8417081	16531	16653	7.23e-39	174
fl.tig00000186	fl.tig00000262	90.37	135	10	2	11005608	11005741	31132	31264	7.23e-39	174
fl.tig00000186	fl.tig00000262	89.189	148	4	7	6836479	6836617	82694	82550	7.23e-39	174
fl.tig00000186	fl.tig00000262	92.063	126	7	3	9747576	9747700	84763	84640	7.23e-39	174
fl.tig00000186	fl.tig00000262	78.477	302	37	14	1658473	1658770	62272	62549	2.6e-38	172
fl.tig00000186	fl.tig00000262	79.211	279	34	13	5215583	5215858	62272	62529	2.6e-38	172
fl.tig00000186	fl.tig00000262	81.197	234	27	8	432649	432882	92849	93065	2.6e-38	172
fl.tig00000186	fl.tig00000262	93.277	119	3	5	11638140	11638254	16527	16644	9.35e-38	171
fl.tig00000186	fl.tig00000262	93.22	118	4	4	6501502	6501615	16530	16647	9.35e-38	171
fl.tig00000186	fl.tig00000262	93.22	118	4	4	8534633	8534746	16530	16647	9.35e-38	171
fl.tig00000186	fl.tig00000262	93.22	118	4	4	3556015	3556128	16647	16530	9.35e-38	171
fl.tig00000186	fl.tig00000262	93.22	118	4	4	1329695	1329808	16647	16530	9.35e-38	171
fl.tig00000186	fl.tig00000262	93.22	118	4	4	12698227	12698340	16530	16647	9.35e-38	171
fl.tig00000186	fl.tig00000262	91.87	123	9	1	4557721	4557842	22009	22131	9.35e-38	171
fl.tig00000186	fl.tig00000262	91.87	123	9	1	11343922	11344043	22009	22131	9.35e-38	171
fl.tig00000186	fl.tig00000262	85.38	171	17	3	9777656	9777826	38709	38871	9.35e-38	171
fl.tig00000186	fl.tig00000262	85.38	171	17	3	9779084	9779246	40129	40299	9.35e-38	171
fl.tig00000186	fl.tig00000262	85.89	163	19	4	79054	79214	76255	76095	9.35e-38	171
fl.tig00000186	fl.tig00000262	89.781	137	9	4	11039527	11039660	77347	77481	9.35e-38	171
fl.tig00000186	fl.tig00000262	92.562	121	6	2	10859024	10859144	80630	80747	9.35e-38	171
fl.tig00000186	fl.tig00000262	88.194	144	15	2	9752075	9752217	103571	103429	9.35e-38	171
fl.tig00000186	fl.tig00000262	97.03	101	3	0	9744758	9744858	108552	108452	9.35e-38	171
fl.tig00000186	fl.tig00000262	88.571	140	14	2	8500425	8500564	996	1133	3.36e-37	169
fl.tig00000186	fl.tig00000262	92.562	121	4	5	5689018	5689134	16527	16646	3.36e-37	169
fl.tig00000186	fl.tig00000262	91.2	125	10	1	2638929	2639052	22007	22131	3.36e-37	169
fl.tig00000186	fl.tig00000262	86.928	153	17	3	79053	79202	61156	61004	3.36e-37	169
fl.tig00000186	fl.tig00000262	91.2	125	9	2	79091	79214	76255	76132	3.36e-37	169
fl.tig00000186	fl.tig00000262	90.152	132	7	6	117512	117639	16655	16526	1.21e-36	167
fl.tig00000186	fl.tig00000262	83.889	180	23	6	1877928	1878104	126074	125898	1.21e-36	167
fl.tig00000186	fl.tig00000262	91.803	122	5	5	4412161	4412278	16527	16647	4.35e-36	165
fl.tig00000186	fl.tig00000262	91.129	124	7	4	1650057	1650176	16530	16653	4.35e-36	165
fl.tig00000186	fl.tig00000262	92.373	118	5	4	4772754	4772867	16530	16647	4.35e-36	165
fl.tig00000186	fl.tig00000262	92.437	119	4	5	6715708	6715822	16530	16647	4.35e-36	165
fl.tig00000186	fl.tig00000262	92.373	118	5	4	3179217	3179330	16647	16530	4.35e-36	165
fl.tig00000186	fl.tig00000262	92.437	119	4	5	10020754	10020868	16530	16647	4.35e-36	165
fl.tig00000186	fl.tig00000262	91.057	123	10	1	453573	453694	22009	22131	4.35e-36	165
fl.tig00000186	fl.tig00000262	89.922	129	11	2	8536749	8536875	22011	22139	4.35e-36	165
fl.tig00000186	fl.tig00000262	96.078	102	3	1	6517861	6517962	75763	75863	4.35e-36	165
fl.tig00000186	fl.tig00000262	93.043	115	3	5	8197780	8197890	16639	16526	1.56e-35	163
fl.tig00000186	fl.tig00000262	91.736	121	5	5	8944274	8944390	16647	16528	1.56e-35	163
fl.tig00000186	fl.tig00000262	92.308	117	5	4	8434105	8434217	16530	16646	1.56e-35	163
fl.tig00000186	fl.tig00000262	88.652	141	7	7	9796005	9796142	21336	21202	1.56e-35	163
fl.tig00000186	fl.tig00000262	90.476	126	9	3	8232798	8232921	22007	22131	1.56e-35	163
fl.tig00000186	fl.tig00000262	95.146	103	5	0	9989761	9989863	75757	75859	1.56e-35	163
fl.tig00000186	fl.tig00000262	93.578	109	7	0	9027577	9027685	84097	84205	1.56e-35	163
fl.tig00000186	fl.tig00000262	81.057	227	21	10	12760033	12760250	2157	1944	5.63e-35	161
fl.tig00000186	fl.tig00000262	92.793	111	8	0	7510926	7511036	7700	7590	5.63e-35	161
fl.tig00000186	fl.tig00000262	89.313	131	11	3	7470412	7470539	22009	22139	5.63e-35	161
fl.tig00000186	fl.tig00000262	90.984	122	5	6	7626881	7626997	16647	16527	2.02e-34	159
fl.tig00000186	fl.tig00000262	90.984	122	6	5	5415879	5415996	16647	16527	2.02e-34	159
fl.tig00000186	fl.tig00000262	90.984	122	6	4	4961888	4962005	16647	16527	2.02e-34	159
fl.tig00000186	fl.tig00000262	91.525	118	6	4	763270	763383	16647	16530	2.02e-34	159
fl.tig00000186	fl.tig00000262	92.857	112	4	4	9282618	9282725	16647	16536	2.02e-34	159
fl.tig00000186	fl.tig00000262	90.244	123	11	1	9268179	9268300	22131	22009	2.02e-34	159
fl.tig00000186	fl.tig00000262	90.244	123	11	1	8924592	8924713	22009	22131	2.02e-34	159
fl.tig00000186	fl.tig00000262	94.231	104	6	0	9759137	9759240	58946	59049	2.02e-34	159
fl.tig00000186	fl.tig00000262	78.81	269	33	11	12004779	12005029	125904	126166	2.02e-34	159
fl.tig00000186	fl.tig00000262	90.323	124	7	5	7440900	7441019	16647	16525	7.28e-34	158
fl.tig00000186	fl.tig00000262	95.05	101	4	1	915652	915752	75863	75764	7.28e-34	158
fl.tig00000186	fl.tig00000262	92.793	111	5	2	11358722	11358831	81654	81546	7.28e-34	158
fl.tig00000186	fl.tig00000262	90.244	123	7	5	11700439	11700557	16647	16526	2.62e-33	156
fl.tig00000186	fl.tig00000262	90.678	118	7	4	7975273	7975386	16530	16647	9.42e-33	154
fl.tig00000186	fl.tig00000262	93.333	105	6	1	1827895	1827998	22007	22111	9.42e-33	154
fl.tig00000186	fl.tig00000262	89.431	123	12	1	9612901	9613022	22131	22009	9.42e-33	154
fl.tig00000186	fl.tig00000262	89.516	124	7	6	9091477	9091594	16653	16530	3.39e-32	152
fl.tig00000186	fl.tig00000262	90.678	118	6	5	2526558	2526670	16530	16647	3.39e-32	152
fl.tig00000186	fl.tig00000262	89.916	119	8	4	8356115	8356229	16529	16647	1.22e-31	150
fl.tig00000186	fl.tig00000262	93.269	104	3	4	915262	915361	16544	16647	1.22e-31	150
fl.tig00000186	fl.tig00000262	79.237	236	34	8	1789084	1789308	33520	33751	1.22e-31	150
fl.tig00000186	fl.tig00000262	95.699	93	4	0	78472	78564	76278	76186	1.22e-31	150
fl.tig00000186	fl.tig00000262	89.831	118	10	2	9759018	9759134	103571	103455	1.22e-31	150
fl.tig00000186	fl.tig00000262	81.132	212	19	7	9894778	9894989	121184	120994	1.22e-31	150
fl.tig00000186	fl.tig00000262	89.916	119	7	5	7158598	7158712	16530	16647	4.38e-31	148
fl.tig00000186	fl.tig00000262	93.878	98	6	0	12696011	12696108	46245	46148	4.38e-31	148
fl.tig00000186	fl.tig00000262	93.878	98	6	0	12695930	12696027	46245	46148	4.38e-31	148
fl.tig00000186	fl.tig00000262	93.878	98	6	0	12695849	12695946	46245	46148	4.38e-31	148
fl.tig00000186	fl.tig00000262	93.878	98	6	0	12695687	12695784	46245	46148	4.38e-31	148
fl.tig00000186	fl.tig00000262	93.878	98	6	0	12695606	12695703	46245	46148	4.38e-31	148
fl.tig00000186	fl.tig00000262	93.878	98	6	0	12695525	12695622	46245	46148	4.38e-31	148
fl.tig00000186	fl.tig00000262	93.137	102	6	1	2045646	2045747	75763	75863	4.38e-31	148
fl.tig00000186	fl.tig00000262	93.137	102	6	1	12307323	12307424	75763	75863	4.38e-31	148
fl.tig00000186	fl.tig00000262	94.737	95	5	0	5633331	5633425	75765	75859	4.38e-31	148
fl.tig00000186	fl.tig00000262	93.204	103	4	2	9706494	9706596	80729	80630	4.38e-31	148
fl.tig00000186	fl.tig00000262	89.076	119	13	0	6241024	6241142	83298	83416	4.38e-31	148
fl.tig00000186	fl.tig00000262	83.333	168	21	5	6864281	6864445	93197	93034	4.38e-31	148
fl.tig00000186	fl.tig00000262	89.831	118	7	4	8308400	8308512	16530	16647	1.58e-30	147
fl.tig00000186	fl.tig00000262	89.744	117	8	4	6980769	6980881	16530	16646	1.58e-30	147
fl.tig00000186	fl.tig00000262	93.069	101	6	1	4969963	4970063	75764	75863	1.58e-30	147
fl.tig00000186	fl.tig00000262	96.591	88	3	0	9744771	9744858	108554	108467	1.58e-30	147
fl.tig00000186	fl.tig00000262	87.597	129	11	5	11221390	11221514	16654	16527	5.67e-30	145
fl.tig00000186	fl.tig00000262	93.069	101	4	3	5221965	5222062	16530	16630	5.67e-30	145
fl.tig00000186	fl.tig00000262	88	125	10	5	7202057	7202177	16524	16647	2.04e-29	143
fl.tig00000186	fl.tig00000262	88.525	122	9	5	7806173	7806290	16647	16527	2.04e-29	143
fl.tig00000186	fl.tig00000262	88.983	118	9	4	11495876	11495989	16647	16530	2.04e-29	143
fl.tig00000186	fl.tig00000262	92.079	101	8	0	12695363	12695463	46245	46145	2.04e-29	143
fl.tig00000186	fl.tig00000262	92.079	101	8	0	2169467	2169567	46145	46245	2.04e-29	143
fl.tig00000186	fl.tig00000262	92.857	98	7	0	12696092	12696189	46245	46148	2.04e-29	143
fl.tig00000186	fl.tig00000262	92.857	98	7	0	2169131	2169228	46148	46245	2.04e-29	143
fl.tig00000186	fl.tig00000262	76.603	312	41	21	49059	49362	62271	62558	2.04e-29	143
fl.tig00000186	fl.tig00000262	88.333	120	10	4	1278189	1278304	16528	16647	7.33e-29	141
fl.tig00000186	fl.tig00000262	88.618	123	5	5	5160443	5160561	16530	16647	7.33e-29	141
fl.tig00000186	fl.tig00000262	92.079	101	7	1	2866932	2867031	46245	46145	7.33e-29	141
fl.tig00000186	fl.tig00000262	88.983	118	6	5	10076485	10076595	16530	16647	2.64e-28	139
fl.tig00000186	fl.tig00000262	79.638	221	23	12	3935399	3935619	92866	93064	2.64e-28	139
fl.tig00000186	fl.tig00000262	84.615	143	18	4	2186344	2186484	125896	126036	2.64e-28	139
fl.tig00000186	fl.tig00000262	98.701	77	1	0	5987922	5987998	2022	1946	9.48e-28	137
fl.tig00000186	fl.tig00000262	88.136	118	10	4	10998491	10998604	16537	16654	9.48e-28	137
fl.tig00000186	fl.tig00000262	93.478	92	6	0	9796905	9796996	21537	21446	9.48e-28	137
fl.tig00000186	fl.tig00000262	85.401	137	14	5	2169354	2169486	46111	46245	9.48e-28	137
fl.tig00000186	fl.tig00000262	91.837	98	8	0	12695285	12695382	46242	46145	9.48e-28	137
fl.tig00000186	fl.tig00000262	91.176	102	7	2	748687	748787	75763	75863	9.48e-28	137
fl.tig00000186	fl.tig00000262	86.992	123	14	2	4406573	4406694	104378	104257	9.48e-28	137
fl.tig00000186	fl.tig00000262	80.976	205	11	11	9733352	9733553	117201	117022	9.48e-28	137
fl.tig00000186	fl.tig00000262	80.976	205	11	11	9733893	9734072	117743	117542	9.48e-28	137
fl.tig00000186	fl.tig00000262	88.596	114	10	3	8416159	8416270	92951	93063	3.41e-27	135
fl.tig00000186	fl.tig00000262	83.125	160	16	5	6748402	6748555	126117	125963	3.41e-27	135
fl.tig00000186	fl.tig00000262	87.931	116	10	4	5175042	5175153	16645	16530	1.23e-26	134
fl.tig00000186	fl.tig00000262	91.837	98	4	2	8572266	8572359	46075	45978	1.23e-26	134
fl.tig00000186	fl.tig00000262	93.478	92	3	2	8214719	8214807	81985	81894	1.23e-26	134
fl.tig00000186	fl.tig00000262	94.253	87	5	0	1896985	1897071	84089	84175	1.23e-26	134
fl.tig00000186	fl.tig00000262	84.615	143	10	3	649313	649454	45968	45837	4.41e-26	132
fl.tig00000186	fl.tig00000262	90.291	103	7	2	8430060	8430162	75764	75863	4.41e-26	132
fl.tig00000186	fl.tig00000262	90.385	104	5	3	9758415	9758514	84743	84641	4.41e-26	132
fl.tig00000186	fl.tig00000262	78.873	213	30	8	1789084	1789284	33807	34016	1.59e-25	130
fl.tig00000186	fl.tig00000262	90.291	103	4	2	9564963	9565065	75353	75449	1.59e-25	130
fl.tig00000186	fl.tig00000262	90.099	101	9	1	9741141	9741241	109761	109662	1.59e-25	130
fl.tig00000186	fl.tig00000262	90.099	101	9	1	9741355	9741454	109975	109875	1.59e-25	130
fl.tig00000186	fl.tig00000262	81.006	179	18	6	1780861	1781024	33520	33697	5.71e-25	128
fl.tig00000186	fl.tig00000262	92.308	91	6	1	882011	882100	45311	45401	5.71e-25	128
fl.tig00000186	fl.tig00000262	88.073	109	11	2	78464	78570	60886	60994	5.71e-25	128
fl.tig00000186	fl.tig00000262	85.039	127	17	2	78960	79084	61044	60918	5.71e-25	128
fl.tig00000186	fl.tig00000262	89.423	104	8	2	5119128	5119229	75761	75863	5.71e-25	128
fl.tig00000186	fl.tig00000262	81.699	153	28	0	9736540	9736692	113681	113529	5.71e-25	128
fl.tig00000186	fl.tig00000262	81.699	153	28	0	9737413	9737565	114554	114402	5.71e-25	128
fl.tig00000186	fl.tig00000262	91.489	94	5	3	2781704	2781795	16619	16527	2.05e-24	126
fl.tig00000186	fl.tig00000262	87.288	118	5	6	3333716	3333823	16530	16647	2.05e-24	126
fl.tig00000186	fl.tig00000262	86.325	117	14	2	78961	79075	76130	76246	2.05e-24	126
fl.tig00000186	fl.tig00000262	88.073	109	10	2	558362	558469	92959	93065	2.05e-24	126
fl.tig00000186	fl.tig00000262	80.233	172	28	6	9783950	9784120	33615	33449	7.38e-24	124
fl.tig00000186	fl.tig00000262	80.117	171	30	4	9784384	9784550	34049	33879	7.38e-24	124
fl.tig00000186	fl.tig00000262	89.109	101	9	2	78960	79058	61025	60925	7.38e-24	124
fl.tig00000186	fl.tig00000262	91.304	92	7	1	6561483	6561573	75854	75763	7.38e-24	124
fl.tig00000186	fl.tig00000262	86.667	120	5	5	6934457	6934565	16647	16528	2.66e-23	122
fl.tig00000186	fl.tig00000262	92.857	84	6	0	9796913	9796996	21885	21802	2.66e-23	122
fl.tig00000186	fl.tig00000262	94.937	79	2	2	8379491	8379567	24043	24121	2.66e-23	122
fl.tig00000186	fl.tig00000262	89.216	102	5	2	11826841	11826937	75863	75763	2.66e-23	122
fl.tig00000186	fl.tig00000262	97.222	72	2	0	583919	583990	80767	80696	2.66e-23	122
fl.tig00000186	fl.tig00000262	85.47	117	16	1	8051219	8051335	7698	7583	9.55e-23	121
fl.tig00000186	fl.tig00000262	91.209	91	4	4	576321	576407	16647	16557	9.55e-23	121
fl.tig00000186	fl.tig00000262	79.121	182	32	6	1789128	1789308	33719	33895	9.55e-23	121
fl.tig00000186	fl.tig00000262	78.836	189	33	7	1789121	1789308	33749	33931	9.55e-23	121
fl.tig00000186	fl.tig00000262	78.836	189	33	7	1789121	1789308	33785	33967	9.55e-23	121
fl.tig00000186	fl.tig00000262	84.127	126	16	4	1789121	1789245	33965	34087	3.43e-22	119
fl.tig00000186	fl.tig00000262	85	120	14	4	2169290	2169407	46145	46262	3.43e-22	119
fl.tig00000186	fl.tig00000262	95.89	73	3	0	9744786	9744858	108554	108482	3.43e-22	119
fl.tig00000186	fl.tig00000262	86.486	111	11	4	6243211	6243320	123223	123116	3.43e-22	119
fl.tig00000186	fl.tig00000262	84.8	125	10	3	4680659	4680779	38483	38364	1.24e-21	117
fl.tig00000186	fl.tig00000262	93.59	78	5	0	7113591	7113668	75763	75840	1.24e-21	117
fl.tig00000186	fl.tig00000262	81.944	144	21	3	3008905	3009047	93034	93173	1.24e-21	117
fl.tig00000186	fl.tig00000262	89.888	89	9	0	462086	462174	2019	1931	4.44e-21	115
fl.tig00000186	fl.tig00000262	90.909	88	5	3	2265400	2265485	16613	16527	4.44e-21	115
fl.tig00000186	fl.tig00000262	91.765	85	4	3	3253921	3254003	16564	16647	4.44e-21	115
fl.tig00000186	fl.tig00000262	98.462	65	1	0	9325478	9325542	83630	83694	4.44e-21	115
fl.tig00000186	fl.tig00000262	88.776	98	3	2	7042384	7042481	1946	2035	1.6e-20	113
fl.tig00000186	fl.tig00000262	93.506	77	4	1	8536589	8536664	22007	22083	1.6e-20	113
fl.tig00000186	fl.tig00000262	97.015	67	2	0	11814112	11814178	23477	23543	1.6e-20	113
fl.tig00000186	fl.tig00000262	85.47	117	7	3	7975793	7975902	25857	25970	1.6e-20	113
fl.tig00000186	fl.tig00000262	83.459	133	11	7	9733367	9733496	117153	117029	1.6e-20	113
fl.tig00000186	fl.tig00000262	83.459	133	11	7	9733941	9734065	117728	117599	1.6e-20	113
fl.tig00000186	fl.tig00000262	92.5	80	5	1	1729388	1729467	120991	121069	1.6e-20	113
fl.tig00000186	fl.tig00000262	75.714	280	39	21	90924	91184	126167	125898	1.6e-20	113
fl.tig00000186	fl.tig00000262	89.011	91	8	1	7982485	7982573	7750	7660	5.75e-20	111
fl.tig00000186	fl.tig00000262	95.652	69	3	0	315094	315162	50573	50505	5.75e-20	111
fl.tig00000186	fl.tig00000262	86.275	102	12	1	10296785	10296884	7650	7751	2.07e-19	110
fl.tig00000186	fl.tig00000262	85.47	117	3	6	4388160	4388262	16530	16646	2.07e-19	110
fl.tig00000186	fl.tig00000262	91.358	81	5	2	5487608	5487686	16610	16530	2.07e-19	110
fl.tig00000186	fl.tig00000262	91.358	81	5	2	12676744	12676822	16567	16647	2.07e-19	110
fl.tig00000186	fl.tig00000262	87	100	10	3	10787869	10787965	74014	74113	2.07e-19	110
fl.tig00000186	fl.tig00000262	86.735	98	11	2	12291366	12291462	23078	23174	7.43e-19	108
fl.tig00000186	fl.tig00000262	96.875	64	2	0	9773806	9773869	44115	44052	7.43e-19	108
fl.tig00000186	fl.tig00000262	96.875	64	2	0	9773839	9773902	44148	44085	7.43e-19	108
fl.tig00000186	fl.tig00000262	95.522	67	3	0	6503335	6503401	46051	45985	7.43e-19	108
fl.tig00000186	fl.tig00000262	95.522	67	3	0	560059	560125	50507	50573	7.43e-19	108
fl.tig00000186	fl.tig00000262	83.333	126	11	4	5525493	5525616	52209	52326	7.43e-19	108
fl.tig00000186	fl.tig00000262	85.981	107	7	8	1432777	1432877	126060	126164	7.43e-19	108
fl.tig00000186	fl.tig00000262	85.577	104	11	4	6901695	6901794	16635	16532	2.67e-18	106
fl.tig00000186	fl.tig00000262	95.522	67	1	2	7389479	7389544	22018	22083	2.67e-18	106
fl.tig00000186	fl.tig00000262	86.139	101	11	3	9783985	9784084	33547	33449	2.67e-18	106
fl.tig00000186	fl.tig00000262	86	100	13	1	9784452	9784550	34014	33915	2.67e-18	106
fl.tig00000186	fl.tig00000262	80.795	151	16	7	9780017	9780156	37799	37651	2.67e-18	106
fl.tig00000186	fl.tig00000262	92.105	76	4	2	6864445	6864519	93064	92990	2.67e-18	106
fl.tig00000186	fl.tig00000262	86.869	99	5	7	3253807	3253898	16527	16624	9.62e-18	104
fl.tig00000186	fl.tig00000262	88.043	92	6	5	5009806	5009893	16647	16557	9.62e-18	104
fl.tig00000186	fl.tig00000262	95.385	65	3	0	9784571	9784635	33170	33234	9.62e-18	104
fl.tig00000186	fl.tig00000262	96.774	62	2	0	9784765	9784826	33364	33425	9.62e-18	104
fl.tig00000186	fl.tig00000262	81.022	137	20	6	1789121	1789256	33893	34024	9.62e-18	104
fl.tig00000186	fl.tig00000262	83.051	118	14	6	6451426	6451537	16647	16530	3.46e-17	102
fl.tig00000186	fl.tig00000262	87.234	94	7	4	8538012	8538100	22102	22009	3.46e-17	102
fl.tig00000186	fl.tig00000262	91.892	74	4	2	8536680	8536751	22018	22091	3.46e-17	102
fl.tig00000186	fl.tig00000262	88.506	87	7	3	8970894	8970979	27245	27329	3.46e-17	102
fl.tig00000186	fl.tig00000262	94.118	68	3	1	6792355	6792422	83696	83630	3.46e-17	102
fl.tig00000186	fl.tig00000262	94.03	67	4	0	6792469	6792535	83630	83696	3.46e-17	102
fl.tig00000186	fl.tig00000262	85.047	107	9	7	1389943	1390044	126060	126164	3.46e-17	102
fl.tig00000186	fl.tig00000262	85.047	107	9	7	1461469	1461570	126060	126164	3.46e-17	102
fl.tig00000186	fl.tig00000262	85.047	107	9	7	1505421	1505522	126060	126164	3.46e-17	102
fl.tig00000186	fl.tig00000262	85.047	107	9	7	1552595	1552696	126060	126164	3.46e-17	102
fl.tig00000186	fl.tig00000262	78.125	192	19	17	9726821	9727000	124084	124264	1.24e-16	100
fl.tig00000186	fl.tig00000262	85.047	107	5	3	154321	154418	1990	1886	4.47e-16	99
fl.tig00000186	fl.tig00000262	93.939	66	3	1	7389565	7389629	22018	22083	4.47e-16	99
fl.tig00000186	fl.tig00000262	93.939	66	3	1	7389650	7389714	22018	22083	4.47e-16	99
fl.tig00000186	fl.tig00000262	93.939	66	3	1	7389859	7389923	22018	22083	4.47e-16	99
fl.tig00000186	fl.tig00000262	93.939	66	3	1	7390229	7390293	22018	22083	4.47e-16	99
fl.tig00000186	fl.tig00000262	89.744	78	7	1	6514600	6514676	22131	22054	4.47e-16	99
fl.tig00000186	fl.tig00000262	89.024	82	6	3	7044572	7044652	22318	22239	4.47e-16	99
fl.tig00000186	fl.tig00000262	91.549	71	6	0	12695228	12695298	46218	46148	4.47e-16	99
fl.tig00000186	fl.tig00000262	93.939	66	3	1	79665	79730	83630	83694	4.47e-16	99
fl.tig00000186	fl.tig00000262	95.161	62	3	0	8605436	8605497	83635	83696	4.47e-16	99
fl.tig00000186	fl.tig00000262	81.6	125	16	3	1780898	1781017	33965	34087	1.61e-15	97.1
fl.tig00000186	fl.tig00000262	92.647	68	3	2	649244	649311	46227	46162	1.61e-15	97.1
fl.tig00000186	fl.tig00000262	92.647	68	4	1	883046	883113	75863	75797	1.61e-15	97.1
fl.tig00000186	fl.tig00000262	92.647	68	4	1	10353426	10353493	83696	83630	1.61e-15	97.1
fl.tig00000186	fl.tig00000262	81.25	128	14	5	13075553	13075671	1864	1990	5.79e-15	95.3
fl.tig00000186	fl.tig00000262	98.148	54	1	0	7982425	7982478	7585	7638	5.79e-15	95.3
fl.tig00000186	fl.tig00000262	91.429	70	4	2	7390311	7390378	22014	22083	5.79e-15	95.3
fl.tig00000186	fl.tig00000262	95.082	61	2	1	7389949	7390008	22023	22083	5.79e-15	95.3
fl.tig00000186	fl.tig00000262	86.517	89	9	3	6822852	6822939	27331	27245	5.79e-15	95.3
fl.tig00000186	fl.tig00000262	77.901	181	21	9	1780861	1781024	33807	33985	5.79e-15	95.3
fl.tig00000186	fl.tig00000262	86.517	89	9	3	9747576	9747663	84726	84640	5.79e-15	95.3
fl.tig00000186	fl.tig00000262	87.952	83	4	5	8538132	8538208	22091	22009	2.08e-14	93.5
fl.tig00000186	fl.tig00000262	92.424	66	4	1	7389309	7389373	22018	22083	2.08e-14	93.5
fl.tig00000186	fl.tig00000262	80.147	136	18	7	1780898	1781028	33893	34024	2.08e-14	93.5
fl.tig00000186	fl.tig00000262	87.654	81	8	2	9759055	9759134	103571	103492	2.08e-14	93.5
fl.tig00000186	fl.tig00000262	85.714	91	10	3	9320772	9320860	125899	125988	2.08e-14	93.5
fl.tig00000186	fl.tig00000262	81.667	120	15	7	8251777	8251893	126164	126049	2.08e-14	93.5
fl.tig00000186	fl.tig00000262	98.077	52	1	0	9890955	9891006	23953	23902	7.49e-14	91.6
fl.tig00000186	fl.tig00000262	80.8	125	17	5	1780905	1781024	33719	33841	7.49e-14	91.6
fl.tig00000186	fl.tig00000262	100	49	0	0	8658611	8658659	62436	62388	7.49e-14	91.6
fl.tig00000186	fl.tig00000262	94.828	58	3	0	9744801	9744858	108554	108497	7.49e-14	91.6
fl.tig00000186	fl.tig00000262	93.443	61	4	0	3822902	3822962	121526	121586	7.49e-14	91.6
fl.tig00000186	fl.tig00000262	79.72	143	13	12	2723222	2723357	79502	79635	2.69e-13	89.8
fl.tig00000186	fl.tig00000262	92.063	63	5	0	3528418	3528480	129191	129253	2.69e-13	89.8
fl.tig00000186	fl.tig00000262	90.909	66	5	1	8536640	8536704	22018	22083	9.69e-13	87.9
fl.tig00000186	fl.tig00000262	79.545	132	19	6	1780898	1781024	33749	33877	9.69e-13	87.9
fl.tig00000186	fl.tig00000262	79.545	132	19	6	1780898	1781024	33785	33913	9.69e-13	87.9
fl.tig00000186	fl.tig00000262	86.25	80	11	0	9773759	9773838	44087	44008	9.69e-13	87.9
fl.tig00000186	fl.tig00000262	86.25	80	11	0	9773867	9773946	44195	44116	9.69e-13	87.9
fl.tig00000186	fl.tig00000262	77.326	172	24	9	1049117	1049286	62400	62558	9.69e-13	87.9
fl.tig00000186	fl.tig00000262	85.393	89	5	3	11078716	11078804	7786	7706	3.48e-12	86.1
fl.tig00000186	fl.tig00000262	94.643	56	1	2	8174932	8174985	16592	16647	3.48e-12	86.1
fl.tig00000186	fl.tig00000262	84.615	91	9	4	13048348	13048433	22097	22007	3.48e-12	86.1
fl.tig00000186	fl.tig00000262	97.959	49	1	0	10233445	10233493	22243	22291	3.48e-12	86.1
fl.tig00000186	fl.tig00000262	88.732	71	6	2	2060555	2060623	74113	74043	3.48e-12	86.1
fl.tig00000186	fl.tig00000262	94.643	56	2	1	4195633	4195688	75863	75809	3.48e-12	86.1
fl.tig00000186	fl.tig00000262	94.643	56	1	1	5863485	5863540	109788	109841	3.48e-12	86.1
fl.tig00000186	fl.tig00000262	91.935	62	4	1	5595615	5595676	120996	121056	3.48e-12	86.1
fl.tig00000186	fl.tig00000262	97.917	48	1	0	8051163	8051210	7660	7707	1.25e-11	84.2
fl.tig00000186	fl.tig00000262	81.481	108	14	6	1789121	1789226	33929	34032	1.25e-11	84.2
fl.tig00000186	fl.tig00000262	86.842	76	8	2	10466923	10466998	43171	43244	1.25e-11	84.2
fl.tig00000186	fl.tig00000262	86.667	75	10	0	1795459	1795533	68422	68348	1.25e-11	84.2
fl.tig00000186	fl.tig00000262	89.552	67	6	1	9756400	9756465	77551	77617	1.25e-11	84.2
fl.tig00000186	fl.tig00000262	96.154	52	1	1	8598718	8598769	83697	83647	1.25e-11	84.2
fl.tig00000186	fl.tig00000262	100	45	0	0	9325411	9325455	83696	83652	1.25e-11	84.2
fl.tig00000186	fl.tig00000262	85.542	83	6	5	8537876	8537952	22091	22009	4.51e-11	82.4
fl.tig00000186	fl.tig00000262	92.982	57	3	1	7389735	7389790	22018	22074	4.51e-11	82.4
fl.tig00000186	fl.tig00000262	94.444	54	2	1	8974952	8975005	30239	30291	4.51e-11	82.4
fl.tig00000186	fl.tig00000262	97.872	47	1	0	5604894	5604940	30851	30805	4.51e-11	82.4
fl.tig00000186	fl.tig00000262	97.872	47	1	0	7698056	7698102	30805	30851	4.51e-11	82.4
fl.tig00000186	fl.tig00000262	97.872	47	1	0	8343052	8343098	30805	30851	4.51e-11	82.4
fl.tig00000186	fl.tig00000262	92.982	57	3	1	2633822	2633878	109841	109786	4.51e-11	82.4
fl.tig00000186	fl.tig00000262	90.476	63	3	3	3028306	3028366	16527	16588	1.62e-10	80.5
fl.tig00000186	fl.tig00000262	94.34	53	1	2	9368564	9368615	30856	30805	1.62e-10	80.5
fl.tig00000186	fl.tig00000262	96	50	1	1	5305838	5305886	30805	30854	1.62e-10	80.5
fl.tig00000186	fl.tig00000262	97.826	46	1	0	754269	754314	30805	30850	1.62e-10	80.5
fl.tig00000186	fl.tig00000262	97.826	46	1	0	10406463	10406508	30850	30805	1.62e-10	80.5
fl.tig00000186	fl.tig00000262	97.826	46	1	0	5605618	5605663	30805	30850	1.62e-10	80.5
fl.tig00000186	fl.tig00000262	97.826	46	1	0	5886248	5886293	30805	30850	1.62e-10	80.5
fl.tig00000186	fl.tig00000262	85.897	78	8	3	1780898	1780975	33929	34003	1.62e-10	80.5
fl.tig00000186	fl.tig00000262	91.228	57	5	0	7390399	7390455	22018	22074	5.83e-10	78.7
fl.tig00000186	fl.tig00000262	89.231	65	4	3	1899426	1899489	27374	27436	5.83e-10	78.7
fl.tig00000186	fl.tig00000262	97.778	45	1	0	551147	551191	30805	30849	5.83e-10	78.7
fl.tig00000186	fl.tig00000262	97.778	45	1	0	2785433	2785477	30805	30849	5.83e-10	78.7
fl.tig00000186	fl.tig00000262	97.778	45	1	0	2848328	2848372	30805	30849	5.83e-10	78.7
fl.tig00000186	fl.tig00000262	97.778	45	1	0	9283905	9283949	30849	30805	5.83e-10	78.7
fl.tig00000186	fl.tig00000262	97.778	45	1	0	4145485	4145529	30805	30849	5.83e-10	78.7
fl.tig00000186	fl.tig00000262	97.778	45	1	0	4271468	4271512	30805	30849	5.83e-10	78.7
fl.tig00000186	fl.tig00000262	97.778	45	1	0	8342303	8342347	30849	30805	5.83e-10	78.7
fl.tig00000186	fl.tig00000262	97.778	45	1	0	7697297	7697341	30849	30805	5.83e-10	78.7
fl.tig00000186	fl.tig00000262	97.778	45	1	0	5772202	5772246	30849	30805	5.83e-10	78.7
fl.tig00000186	fl.tig00000262	97.778	45	1	0	8074140	8074184	30805	30849	5.83e-10	78.7
fl.tig00000186	fl.tig00000262	97.778	45	1	0	4270717	4270761	30849	30805	5.83e-10	78.7
fl.tig00000186	fl.tig00000262	97.778	45	1	0	9284638	9284682	30805	30849	5.83e-10	78.7
fl.tig00000186	fl.tig00000262	97.778	45	1	0	9368650	9368694	30805	30849	5.83e-10	78.7
fl.tig00000186	fl.tig00000262	97.778	45	1	0	3482367	3482411	30849	30805	5.83e-10	78.7
fl.tig00000186	fl.tig00000262	97.778	45	1	0	3069349	3069393	30849	30805	5.83e-10	78.7
fl.tig00000186	fl.tig00000262	97.778	45	1	0	2784676	2784720	30849	30805	5.83e-10	78.7
fl.tig00000186	fl.tig00000262	97.778	45	1	0	10407213	10407257	30805	30849	5.83e-10	78.7
fl.tig00000186	fl.tig00000262	97.778	45	1	0	12292112	12292156	30805	30849	5.83e-10	78.7
fl.tig00000186	fl.tig00000262	97.778	45	1	0	754186	754230	30849	30805	5.83e-10	78.7
fl.tig00000186	fl.tig00000262	92.593	54	4	0	8307969	8308022	83434	83487	5.83e-10	78.7
fl.tig00000186	fl.tig00000262	90.164	61	5	1	6792379	6792438	83556	83496	5.83e-10	78.7
fl.tig00000186	fl.tig00000262	78.986	138	10	10	5447607	5447727	1855	1990	2.1e-09	76.8
fl.tig00000186	fl.tig00000262	97.727	44	1	0	9891778	9891821	22286	22243	2.1e-09	76.8
fl.tig00000186	fl.tig00000262	97.727	44	1	0	6947137	6947180	30806	30849	2.1e-09	76.8
fl.tig00000186	fl.tig00000262	97.727	44	1	0	4145432	4145475	30849	30806	2.1e-09	76.8
fl.tig00000186	fl.tig00000262	84.615	78	11	1	2234471	2234548	58381	58305	2.1e-09	76.8
fl.tig00000186	fl.tig00000262	92.453	53	4	0	78512	78564	60991	61043	2.1e-09	76.8
fl.tig00000186	fl.tig00000262	95.745	47	2	0	11220589	11220635	129240	129194	2.1e-09	76.8
fl.tig00000186	fl.tig00000262	90	60	2	2	8536731	8536786	24918	24859	7.54e-09	75
fl.tig00000186	fl.tig00000262	97.674	43	1	0	1320151	1320193	30805	30847	7.54e-09	75
fl.tig00000186	fl.tig00000262	100	40	0	0	6130749	6130788	93447	93408	7.54e-09	75
fl.tig00000186	fl.tig00000262	97.674	43	1	0	9069408	9069450	109841	109799	7.54e-09	75
fl.tig00000186	fl.tig00000262	97.674	43	1	0	3217351	3217393	129191	129233	7.54e-09	75
fl.tig00000186	fl.tig00000262	82.609	92	7	7	8537904	8537986	22102	22011	2.71e-08	73.1
fl.tig00000186	fl.tig00000262	83.951	81	7	5	9268278	9268352	22091	22011	2.71e-08	73.1
fl.tig00000186	fl.tig00000262	95.556	45	2	0	8073386	8073430	30849	30805	2.71e-08	73.1
fl.tig00000186	fl.tig00000262	95.556	45	2	0	5305087	5305131	30849	30805	2.71e-08	73.1
fl.tig00000186	fl.tig00000262	95.556	45	2	0	5023344	5023388	30849	30805	2.71e-08	73.1
fl.tig00000186	fl.tig00000262	95.556	45	2	0	3380143	3380187	30849	30805	2.71e-08	73.1
fl.tig00000186	fl.tig00000262	93.75	48	3	0	8068891	8068938	45791	45838	2.71e-08	73.1
fl.tig00000186	fl.tig00000262	100	39	0	0	7198301	7198339	50505	50543	2.71e-08	73.1
fl.tig00000186	fl.tig00000262	97.674	43	0	1	7259817	7259858	77371	77329	2.71e-08	73.1
fl.tig00000186	fl.tig00000262	95.455	44	2	0	3375790	3375833	2239	2196	9.75e-08	71.3
fl.tig00000186	fl.tig00000262	85.915	71	4	2	7389349	7389418	22018	22083	9.75e-08	71.3
fl.tig00000186	fl.tig00000262	93.617	47	3	0	4530481	4530527	45791	45837	9.75e-08	71.3
fl.tig00000186	fl.tig00000262	100	38	0	0	5284226	5284263	75764	75801	9.75e-08	71.3
fl.tig00000186	fl.tig00000262	90.741	54	4	1	10353452	10353504	83554	83501	9.75e-08	71.3
fl.tig00000186	fl.tig00000262	92	50	4	0	7856341	7856390	84475	84426	9.75e-08	71.3
fl.tig00000186	fl.tig00000262	90.566	53	3	2	9611861	9611913	21995	22045	3.51e-07	69.4
fl.tig00000186	fl.tig00000262	95.349	43	2	0	11343898	11343940	22003	22045	3.51e-07	69.4
fl.tig00000186	fl.tig00000262	97.5	40	1	0	3007782	3007821	22282	22243	3.51e-07	69.4
fl.tig00000186	fl.tig00000262	97.561	41	0	1	3753399	3753438	27420	27380	3.51e-07	69.4
fl.tig00000186	fl.tig00000262	100	37	0	0	8211780	8211816	30850	30814	3.51e-07	69.4
[truncated: 115 more rows]

[truncated: 2 more sheets: SFig8, SFig9]
